# Supplementary material for: Dynamic expression and functional analysis of circRNA in granulosa cells during follicular development in chicken
Source: BMC Genomics. 2019 Jan 30;20:96. doi: 10.1186/s12864-019-5462-2 (PMC6354403; doi:10.1186/s12864-019-5462-2)
Supplement: Supplementary file 1 — Table S1. Detailed information of primers used in this study. Table S2. All novel circRNAs detected in granulosa cells. Table S3. Flank intron length statistics. Table S4. Differentially expressed circRNAs (Fold change > 2, q-value < 0.05) in different granulosa cells. Table S5. Gene ontology for host genes of differential expressed circRNAs. Table S6. KEGG pathway for host genes of all differentially expressed circRNAs in three granulosa cells stage. Table S7. Overlapped prediction genes by TargetScan and miRDB. Table S8. Gene ontology of predicted target genes based on circRALGPS2. Table S9. KEGG pathway of predicted target genes based on circRALGPS2. (XLSX 1280 kb) [file 12864_2019_5462_MOESM1_ESM.xlsx]

## Sheet: Table S1
Table S1. Detailed information of primers used in this study.
Primers for validation of circRNAs	Nucleotide sequences (5’→3’）	Size (bp)
β-actin	F:CAGCCATCTTTCTTGGGTAT	169
	R:CTGTGATCTCCTTCTGCATCC
chr26:4857446|4864529 divergent primers	F: AGGTGGCACGCCAGTTCCTG	181
	R: CGGGCTGGTTGCTGAGGCT
chr26:4857446|4864529 convergent primers	F: TCAGCAGCCTCAGCAACC	118
	R: TGCTGGAAGTGCAGGAGC
chr8:6369673|6402248 divergent primers	F: AGTCGGAAGGATAAAGCC	201
	R: TCCATACTGCCCACAACA
chr8:6369673|6402248 convergent primers	F: AGTCGGAAGGATAAAGCC	116
	R: TAGGGAATACATGGAGTCAT
chr8:6369673|6422097 divergent primers	F: TGACTCCATGTATTCCCTAT	126
	R: GATGTCCTCCTTCTGCTT
chr8:6369673|6422097 convergent primers	F: AGTCGGAAGGATAAAGCC	116
	R: TAGGGAATACATGGAGTCAT
chr8:6384248|6402248 divergent primers	F: GCTGGCAAGCTGTGGT	179
	R: TGACTGTCCGTTCATTAGGT
chr8:6384248|6402248 convergent primers	F: AGTCGGAAGGATAAAGCC	116
	R: TAGGGAATACATGGAGTCAT
chr14:8456629|8458456 divergent primers	F: CCTCCTATGACTACAACTACT	251
	R: CGCTGACCTGATGCCAAT
chr14:8456629|8458456 convergent primers	F: TGCCTACTCGTGCCCTCTT	127
	R: CGCTGACCTGATGCCAAT
chr20:2426006|2445902 divergent primers	F: CAGCCTGATACCTGCGTAC	168
	R: TTTGCCGACAGAAACTCC
chr20:2426006|2445902 convergent primers	F: GAAATCCCACCCATCACG	183
	R: CCCATCCTGGCTCAACA
chr3:66399375|66402723 divergent primers	F:GATACTTTGTGCCTTATGTTC	265
	R: ATAGTGCCCAAGGATGAC
chr3:66399375|66402723 convergent primers	F: CATCCTTGGGCACTATTT	180
	R: AAGCCAGCCAGAAACAG
chr12:9000575|9001598 divergent primers	F: ACCACAGCCTGCCCAACAC	251
	R: GGAGGACTGCGTCATAACCATC
chr12:9000575|9001598 convergent primers	F: CAGTCCTCCAGCGACCACCA	117
	R: GCCCTCATCCTCCTCCTCAAA
chr23:5084518|5086817 divergent primers	F: ACAACCTTGGTGCGAGTC	125
	R: GCCCTCACGCTCAGAAT
chr23:5084518|5086817 convergent primers	F: CCAGCCATTTAGTGGTCTT	214
	R: CATTGGTTGGGTTGTGAGT

## Sheet: Table S2
Table S2. All novel circRNAs detected in granulosa cells.
circRNA_id	circRNA_soruce type	spliced_length	gene_id
1:100507656|100509337	intergenic_region	265	n/a
1:100744386|100747802	intron	308	ENSGALG00000015737;
1:100838482|100871511	intron	276	ENSGALG00000015737;
1:100838506|100871511	intron	486	ENSGALG00000015737;
1:100847315|100848315	exon	280	ENSGALG00000015737;
1:100847315|100850747	exon	423	ENSGALG00000015737;
1:100847315|100857608	exon	479	ENSGALG00000015737;
1:100847315|100864399	exon	557	ENSGALG00000015737;
1:100847315|100871511	exon	706	ENSGALG00000015737;
1:100847315|100874537	intron	309	ENSGALG00000015737;
1:100847315|100877201	intron	397	ENSGALG00000015737;
1:100847315|100885942	intron	417	ENSGALG00000015737;
1:100847315|100892335	exon	364	ENSGALG00000015737;
1:100847315|100907424	exon	563	ENSGALG00000015737;
1:100847315|100916083	exon	736	ENSGALG00000015737;
1:100847315|100935601	exon	401	ENSGALG00000015737;
1:100847315|100942751	exon	460	ENSGALG00000015737;
1:100850603|100871511	exon	283	ENSGALG00000015737;
1:100853999|100857608	exon	321	ENSGALG00000015737;
1:100853999|100871511	exon	282	ENSGALG00000015737;
1:100853999|100874537	intron	344	ENSGALG00000015737;
1:100853999|100885942	intron	137	ENSGALG00000015737;
1:100853999|100887453	intron	266	ENSGALG00000015737;
1:100864238|100871511	exon	305	ENSGALG00000015737;
1:100874446|100882127	intron	343	ENSGALG00000015737;
1:100877083|100942751	intron	293	ENSGALG00000015737;
1:100885804|100892335	intron	137	ENSGALG00000015737;
1:100885804|100907424	intron	96	ENSGALG00000015737;
1:100885804|100916083	intron	310	ENSGALG00000015737;
1:100885804|100935601	intron	258	ENSGALG00000015737;
1:100885804|100942751	intron	137	ENSGALG00000015737;
1:100892184|100907424	exon	433	ENSGALG00000015737;
1:100892184|100916083	exon	606	ENSGALG00000015737;
1:100892184|100916083	exon	417	ENSGALG00000015737;
1:100892184|100935601	exon	271	ENSGALG00000015737;
1:100892184|100942751	exon	330	ENSGALG00000015737;
1:100892186|100916083	exon	606	ENSGALG00000015737;
1:100892186|100916083	exon	417	ENSGALG00000015737;
1:100899153|100907424	intron	233	ENSGALG00000015737;
1:100899153|100916083	intron	310	ENSGALG00000015737;
1:100904234|100916083	intron	225	ENSGALG00000015737;
1:100904769|100904957	exon	187	ENSGALG00000015737;
1:100904769|100907424	exon	378	ENSGALG00000015737;
1:100904769|100916083	exon	551	ENSGALG00000015737;
1:100904769|100935601	exon	308	ENSGALG00000015737;
1:100904769|100942751	exon	363	ENSGALG00000015737;
1:100907327|100942751	exon	96	ENSGALG00000015737;
1:100915909|100916083	exon	173	ENSGALG00000015737;
1:100915909|100935601	exon	173	ENSGALG00000015737;
1:100915909|100942751	exon	349	ENSGALG00000015737;
1:100931020|100942751	intron	176	ENSGALG00000015737;
1:100933692|100935601	exon	240	ENSGALG00000015737;
1:100933692|100935849	intron	313	ENSGALG00000015737;
1:100933692|100942751	exon	299	ENSGALG00000015737;
1:101444467|101459066	intergenic_region	336	n/a
1:1022371|1028215	exon	302	ENSGALG00000008162;
1:102551345|102554123	exon	184	ENSGALG00000015763;
1:1026157|1029752	exon	197	ENSGALG00000008162;
1:1026157|1038038	exon	407	ENSGALG00000008162;
1:102651203|102670585	exon	592	ENSGALG00000015770;
1:102662594|102670585	exon	365	ENSGALG00000015770;
1:102711770|102713804	exon	112	ENSGALG00000015770;
1:1027662|1033516	exon	243	ENSGALG00000008162;
1:1028427|1032202	exon	271	ENSGALG00000008162;
1:1028427|1032345	exon	636	ENSGALG00000008162;
1:1033347|1038038	exon	493	ENSGALG00000008162;
1:1034640|1038038	intron	322	ENSGALG00000008162;
1:1034733|1042045	intergenic_region	374	n/a
1:104013348|104016681	exon	202	ENSGALG00000015821;
1:104102253|104109307	intergenic_region	503	n/a
1:104102253|104115099	intergenic_region	92	n/a
1:1044871|1045194	intergenic_region	322	n/a
1:104589235|104605701	intergenic_region	306	n/a
1:104605446|104605701	intergenic_region	254	n/a
1:104675226|104693083	exon	237	ENSGALG00000033965;
1:104907704|104911973	exon	370	ENSGALG00000015887;
1:104933978|104939637	exon	383	ENSGALG00000015887;
1:104934538|104939637	exon	347	ENSGALG00000015887;
1:104941009|104942640	exon	228	ENSGALG00000015887;
1:105047123|105054330	exon	306	ENSGALG00000034317;
1:105091208|105095519	exon	176	ENSGALG00000036833;
1:105091208|105096505	exon	317	ENSGALG00000036833;
1:105276497|105278359	exon	280	ENSGALG00000030363;
1:105279457|105281597	exon	202	ENSGALG00000030363;
1:105304784|105305554	exon	301	ENSGALG00000032660;
1:105317868|105319697	exon	354	ENSGALG00000034396;
1:105319521|105319913	intron	234	ENSGALG00000034396;
1:105328717|105346689	intergenic_region	273	n/a
1:105422877|105424275	intron	120	ENSGALG00000035096;
1:105424573|105429127	exon	215	ENSGALG00000035096;
1:105474350|105474746	intergenic_region	230	n/a
1:105474350|105501064	intergenic_region	129	n/a
1:105547696|105552066	exon	283	ENSGALG00000036677;
1:105551948|105565538	exon	238	ENSGALG00000036677;
1:105565416|105574050	exon	294	ENSGALG00000036677;
1:105661909|105662874	intron	298	ENSGALG00000027579;
1:105661909|105665169	intron	142	ENSGALG00000027579;
1:105926515|105932471	intergenic_region	174	n/a
1:106045325|106061095	intron	104	ENSGALG00000016022;
1:106060990|106077284	exon	260	ENSGALG00000016022;
1:106060990|106081399	exon	357	ENSGALG00000016022;
1:106077127|106081399	exon	409	ENSGALG00000016022;
1:106589328|106594841	exon	223	ENSGALG00000016036;
1:106636944|106645723	exon	288	ENSGALG00000036556;
1:106639573|106641489	exon	132	ENSGALG00000036556;
1:106639573|106645221	exon	372	ENSGALG00000036556;
1:106639573|106645723	exon	348	ENSGALG00000036556;
1:106639608|106644810	exon	228	ENSGALG00000036556;
1:106640850|106645723	exon	97	ENSGALG00000036556;
1:106641346|106644810	exon	420	ENSGALG00000036556;
1:106641351|106644810	exon	415	ENSGALG00000036556;
1:106643461|106645723	exon	363	ENSGALG00000036556;
1:106643515|106644810	exon	224	ENSGALG00000036556;
1:107058521|107058887	intron	365	ENSGALG00000016050;
1:107129847|107161675	intergenic_region	277	n/a
1:107597449|107600635	exon	354	ENSGALG00000016058;
1:107953361|107958140	exon	120	ENSGALG00000016065;
1:107967318|107971668	exon	183	ENSGALG00000016065;
1:107975766|107978042	exon	382	ENSGALG00000016065;
1:107990419|107993763	exon	296	ENSGALG00000016065;
1:108274550|108283561	exon	188	ENSGALG00000016138;
1:108868796|108880076	exon	438	ENSGALG00000034932;
1:108868796|108889023	exon	472	ENSGALG00000034932;
1:108876769|108880076	exon	262	ENSGALG00000034932;
1:108876769|108889023	exon	384	ENSGALG00000034932;
1:108884306|108889023	exon	418	ENSGALG00000034932;
1:109633472|109643655	exon	715	ENSGALG00000016191;
1:109639569|109643655	exon	395	ENSGALG00000016191;
1:109750223|109750617	intron	278	ENSGALG00000016198;
1:110007773|110029924	exon	353	ENSGALG00000016202;
1:110007773|110029927	exon	253	ENSGALG00000016202;
1:110016788|110029927	exon	288	ENSGALG00000016202;
1:110127638|110141347	intergenic_region	122	n/a
1:110189965|110190594	intron	305	ENSGALG00000031932;
1:110243779|110244281	exon	330	ENSGALG00000031932;
1:110283503|110290232	exon	328	ENSGALG00000022804;
1:110283503|110298307	exon	167	ENSGALG00000022804;
1:110299617|110307862	exon	369	ENSGALG00000022804;
1:110299617|110308424	exon	240	ENSGALG00000022804;
1:110387747|110390134	exon	176	ENSGALG00000031637;
1:110868675|110880208	exon	126	ENSGALG00000016217;
1:110885494|110904233	exon	247	ENSGALG00000016217;
1:110885494|110948637	exon	235	ENSGALG00000016217;
1:110904112|110948637	exon	335	ENSGALG00000016217;
1:111295239|111298455	exon	465	ENSGALG00000016224;
1:111899913|111914000	exon	360	ENSGALG00000042400;
1:111899913|111918274	exon	201	ENSGALG00000042400;
1:111899913|111931180	exon	322	ENSGALG00000042400;
1:111909902|111914000	exon	297	ENSGALG00000042400;
1:111909902|111918274	exon	304	ENSGALG00000042400;
1:111909902|111931180	exon	121	ENSGALG00000042400;
1:111911684|111918274	exon	304	ENSGALG00000042400;
1:111913916|111931180	exon	83	ENSGALG00000042400;
1:111931058|111945074	exon	278	ENSGALG00000042400;
1:111943632|111949446	exon	345	ENSGALG00000042400;
1:111943632|111954258	exon	310	ENSGALG00000042400;
1:111943632|111966076	exon	272	ENSGALG00000042400;
1:111949257|111966076	exon	303	ENSGALG00000042400;
1:111964534|111966076	exon	311	ENSGALG00000042400;
1:111964534|111974210	exon	202	ENSGALG00000042400;
1:111964534|111977103	exon	285	ENSGALG00000042400;
1:112127533|112151195	exon	386	ENSGALG00000016236;
1:112132212|112151195	exon	136	ENSGALG00000016236;
1:112138139|112151195	exon	152	ENSGALG00000016236;
1:112149119|112151195	exon	477	ENSGALG00000016236;
1:112399287|112405010	exon	464	ENSGALG00000016245;
1:112774267|112784898	exon	271	ENSGALG00000016251;
1:112778997|112784898	exon	188	ENSGALG00000016251;
1:113295274|113299349	exon	209	ENSGALG00000016266;
1:11370865|11383936	exon	42	ENSGALG00000008382;
1:1138183|1138520	exon	336	ENSGALG00000008437;
1:114765017|114793343	exon	179	ENSGALG00000016281;
1:114783630|114793343	exon	101	ENSGALG00000016281;
1:114787434|114793343	exon	354	ENSGALG00000016281;
1:114815485|114818013	exon	421	ENSGALG00000016281;
1:114815485|114835252	exon	241	ENSGALG00000016281;
1:114815485|114838027	exon	283	ENSGALG00000016281;
1:114815485|114843898	exon	402	ENSGALG00000016281;
1:114815487|114843898	exon	402	ENSGALG00000016281;
1:114827953|114831661	exon	268	ENSGALG00000016281;
1:114835069|114838027	exon	465	ENSGALG00000016281;
1:114901971|114933360	exon	172	ENSGALG00000016281;
1:115081947|115095476	exon	324	ENSGALG00000016281;
1:115113730|115136323	exon	272	ENSGALG00000016281;
1:115685926|115694412	exon	176	ENSGALG00000016284;
1:116322643|116324894	exon	339	ENSGALG00000016288;
1:117946597|117948590	exon	312	ENSGALG00000016312;
1:117946597|117964430	exon	255	ENSGALG00000016312;
1:117946597|118002933	exon	255	ENSGALG00000016312;
1:117956270|117964430	exon	429	ENSGALG00000016312;
1:118006948|118011540	exon	320	ENSGALG00000016312;
1:118099755|118104840	exon	261	ENSGALG00000016323;
1:118163775|118166245	exon	362	ENSGALG00000016326;
1:118202668|118203784	exon	88	ENSGALG00000016327;
1:118225362|118236082	exon	235	ENSGALG00000016340;
1:118225362|118236469	intron	390	ENSGALG00000016340;
1:118280768|118289209	exon	296	ENSGALG00000016345;
1:118280768|118304621	exon	205	ENSGALG00000016345;
1:118286207|118295460	exon	95	ENSGALG00000016345;
1:119010984|119026372	exon	292	ENSGALG00000016379;
1:119017659|119026372	exon	277	ENSGALG00000016379;
1:119035279|119036088	intron	297	ENSGALG00000016379;
1:119250220|119257640	exon	347	ENSGALG00000016391;
1:119250220|119282058	exon	561	ENSGALG00000016391;
1:119250220|119286779	exon	430	ENSGALG00000016391;
1:119267368|119286779	exon	202	ENSGALG00000016391;
1:119281989|119293433	exon	246	ENSGALG00000016391;
1:119293313|119331836	exon	247	ENSGALG00000016391;
1:119331633|119343672	exon	202	ENSGALG00000016391;
1:119879256|119893397	intergenic_region	324	n/a
1:119890156|119893397	intergenic_region	229	n/a
1:119897906|119901158	intergenic_region	353	n/a
1:119897906|119917108	intergenic_region	328	n/a
1:119925677|119927146	exon	330	ENSGALG00000016415;
1:119952517|119961975	exon	305	ENSGALG00000016418;
1:119952517|119966847	exon	168	ENSGALG00000016418;
1:120003454|120057985	exon	280	ENSGALG00000016420;
1:120374230|120380050	intergenic_region	118	n/a
1:120406624|120408791	exon	223	ENSGALG00000016511;
1:120439734|120441818	exon	251	ENSGALG00000016518;
1:120478306|120482281	exon	367	ENSGALG00000016522;
1:120535093|120537470	exon	329	ENSGALG00000016529;
1:120674663|120684852	intergenic_region	177	n/a
1:120674663|120696562	intergenic_region	245	n/a
1:120679524|120696562	intergenic_region	138	n/a
1:120684781|120696562	intergenic_region	70	n/a
1:120690172|120696562	intergenic_region	234	n/a
1:120925456|120927022	intergenic_region	305	n/a
1:120931563|120932724	intergenic_region	298	n/a
1:120967512|120971835	exon	285	ENSGALG00000016543;
1:121088526|121103720	intergenic_region	77	n/a
1:121315982|121324954	exon	312	ENSGALG00000016545;
1:121315982|121329702	exon	272	ENSGALG00000016545;
1:121416746|121427141	intergenic_region	261	n/a
1:121416746|121427214	intergenic_region	187	n/a
1:121475284|121479211	exon	253	ENSGALG00000016549;
1:121512325|121518859	exon	336	ENSGALG00000016549;
1:121513607|121518859	exon	295	ENSGALG00000016549;
1:121851504|121861534	exon	286	ENSGALG00000016551;
1:121851504|121882299	exon	351	ENSGALG00000016551;
1:121851527|121861534	exon	400	ENSGALG00000016551;
1:121860087|121861534	exon	108	ENSGALG00000016551;
1:122347016|122347755	exon	244	ENSGALG00000016569;
1:12263326|12272926	exon	360	ENSGALG00000038834;
1:12271197|12272926	exon	431	ENSGALG00000038834;
1:122808809|122809961	intron	84	ENSGALG00000016574;
1:122936504|122945862	exon	399	ENSGALG00000016576;
1:122937710|122938988	exon	267	ENSGALG00000016576;
1:122942781|122945862	exon	232	ENSGALG00000016576;
1:123601683|123604161	intergenic_region	262	n/a
1:123601683|123653488	intergenic_region	378	n/a
1:123761118|123762335	intergenic_region	56	n/a
1:123818934|123820348	intergenic_region	234	n/a
1:123977025|123981175	exon	414	ENSGALG00000041433;
1:123977025|123986142	exon	569	ENSGALG00000041433;
1:124014723|124018616	intergenic_region	552	n/a
1:124015721|124018616	intergenic_region	461	n/a
1:124905075|124928899	exon	222	ENSGALG00000034834;
1:124912079|124928899	exon	200	ENSGALG00000034834;
1:124918860|124923960	exon	358	ENSGALG00000034834;
1:124918860|124928899	exon	358	ENSGALG00000034834;
1:12522485|12526032	exon	446	ENSGALG00000008328;
1:12589265|12611917	intergenic_region	638	n/a
1:12597207|12611917	intergenic_region	520	n/a
1:12602649|12611917	intergenic_region	447	n/a
1:12605637|12611915	intergenic_region	388	n/a
1:12605637|12611917	intergenic_region	388	n/a
1:126440726|126501635	exon	476	ENSGALG00000016622;
1:126472838|126501635	intron	546	ENSGALG00000016622;
1:126472853|126501596	exon	535	ENSGALG00000016622;
1:126472853|126501635	exon	756	ENSGALG00000016622;
1:126480099|126501635	exon	137	ENSGALG00000016622;
1:126535554|126545452	intron	365	ENSGALG00000040388;
1:126537398|126540575	intron	297	ENSGALG00000040388;
1:126537398|126545452	exon	526	ENSGALG00000040388;
1:126576985|126585030	intergenic_region	138	n/a
1:126576985|126594164	intergenic_region	257	n/a
1:126576985|126595634	intergenic_region	242	n/a
1:12689720|12697692	exon	368	ENSGALG00000008312;
1:12712963|12717758	exon	165	ENSGALG00000008312;
1:12802548|12813072	exon	339	ENSGALG00000008301;
1:12802548|12818506	exon	242	ENSGALG00000008301;
1:12802548|12824740	exon	245	ENSGALG00000008301;
1:12802548|12826943	exon	430	ENSGALG00000008301;
1:12812933|12826943	exon	367	ENSGALG00000008301;
1:128183408|128193164	exon	168	ENSGALG00000042759;
1:128827170|128841787	exon	308	ENSGALG00000016681;
1:129167999|129178031	exon	334	ENSGALG00000016689;
1:129167999|129179244	exon	295	ENSGALG00000016689;
1:129167999|129183991	exon	172	ENSGALG00000016689;
1:130082365|130092757	exon	219	ENSGALG00000016716;
1:13009872|13012613	exon	270	ENSGALG00000008222;
1:130104171|130106473	exon	337	ENSGALG00000016717;
1:130104171|130111211	exon	258	ENSGALG00000016717;
1:130118873|130122972	exon	291	ENSGALG00000016721;
1:13016403|13025765	exon	152	ENSGALG00000008222;
1:130189974|130208947	exon	167	ENSGALG00000016727;
1:130192540|130208947	exon	141	ENSGALG00000016727;
1:130207753|130229902	intergenic_region	341	n/a
1:130314521|130319547	intron	55	ENSGALG00000016734;
1:130315467|130316939	intron	289	ENSGALG00000016734;
1:130318780|130319547	exon	253	ENSGALG00000016734;
1:130318780|130337364	exon	300	ENSGALG00000016734;
1:130323051|130337364	intron	325	ENSGALG00000016734;
1:130323061|130337364	exon	468	ENSGALG00000016734;
1:130346486|130346731	intergenic_region	244	n/a
1:130435493|130460555	exon	210	ENSGALG00000016736;
1:130460467|130472146	exon	87	ENSGALG00000016736;
1:13055239|13070772	exon	238	ENSGALG00000008193;
1:131790836|131800115	exon	337	ENSGALG00000043118;
1:131796108|131800115	exon	106	ENSGALG00000043118;
1:131818469|131836184	exon	416	ENSGALG00000043118;
1:131930508|131950686	exon	213	ENSGALG00000034944;
1:131930508|131955983	exon	228	ENSGALG00000034944;
1:131937335|131941276	exon	307	ENSGALG00000034944;
1:131938083|131955983	exon	161	ENSGALG00000034944;
1:132172651|132176110	exon	325	ENSGALG00000037353;
1:132266845|132270865	exon	469	ENSGALG00000029709;
1:132375238|132388524	exon	159	ENSGALG00000030780;
1:132401013|132406194	exon	440	ENSGALG00000030780;
1:132555234|132557354	exon	359	ENSGALG00000016760;
1:132555234|132569526	intergenic_region	226	n/a
1:132556060|132557354	exon	352	ENSGALG00000016760;
1:132593577|132596195	exon	118	ENSGALG00000032090;
1:132593577|132598993	exon	470	ENSGALG00000032090;
1:132596076|132598993	exon	334	ENSGALG00000032090;
1:132634676|132657345	exon	425	ENSGALG00000016766;
1:132668550|132673906	exon	149	ENSGALG00000016766;
1:133111991|133121746	exon	276	ENSGALG00000016768;
1:133117172|133121746	exon	161	ENSGALG00000016768;
1:133159280|133170808	intergenic_region	231	n/a
1:133766637|133771184	exon	86	ENSGALG00000016781;
1:133773171|133778432	exon	120	ENSGALG00000016781;
1:133774314|133778432	exon	120	ENSGALG00000016781;
1:13385510|13396665	exon	269	ENSGALG00000008175;
1:13385510|13400906	exon	295	ENSGALG00000008175;
1:13385510|13407149	exon	231	ENSGALG00000008175;
1:133890068|133898061	exon	746	ENSGALG00000043044;
1:13396552|13400906	exon	302	ENSGALG00000008175;
1:13396552|13413610	exon	347	ENSGALG00000008175;
1:13412546|13413610	exon	275	ENSGALG00000008175;
1:135187901|135192980	exon	305	ENSGALG00000016795;
1:135187901|135192999	intron	159	ENSGALG00000016795;
1:135187901|135210760	intergenic_region	159	n/a
1:135192638|135192999	intron	360	ENSGALG00000016795;
1:135197143|135202798	exon	236	ENSGALG00000016795;
1:135203840|135210760	intergenic_region	194	n/a
1:135222927|135223300	exon	372	ENSGALG00000016796;
1:135398726|135421098	exon	312	ENSGALG00000016799;
1:1354322|1354568	intergenic_region	245	n/a
1:135439678|135440400	exon	721	ENSGALG00000016799;
1:135439678|135447952	exon	53	ENSGALG00000016799;
1:135439678|135448518	exon	62	ENSGALG00000016799;
1:135528932|135541100	exon	403	ENSGALG00000016801;
1:135528932|135544661	exon	426	ENSGALG00000016801;
1:135528932|135544759	exon	299	ENSGALG00000016801;
1:135528932|135544818	intron	119	ENSGALG00000016801;
1:135528932|135557649	exon	379	ENSGALG00000016801;
1:135538168|135544661	exon	366	ENSGALG00000016801;
1:135538168|135544818	intron	284	ENSGALG00000016801;
1:135538168|135552883	exon	283	ENSGALG00000016801;
1:135538168|135554837	exon	272	ENSGALG00000016801;
1:135538168|135557649	exon	200	ENSGALG00000016801;
1:135544578|135554837	exon	400	ENSGALG00000016801;
1:135561664|135561903	intron	238	ENSGALG00000016801;
1:135754002|135758194	exon	198	ENSGALG00000016803;
1:135754002|135763551	intergenic_region	174	n/a
1:136278105|136284853	exon	321	ENSGALG00000016806;
1:136286755|136290668	exon	139	ENSGALG00000016806;
1:136288384|136288602	exon	217	ENSGALG00000016806;
1:1364834|1370827	intergenic_region	134	n/a
1:136727921|136734600	exon	370	ENSGALG00000016810;
1:136771033|136774622	exon	270	ENSGALG00000016810;
1:136955965|136958001	exon	291	ENSGALG00000016816;
1:137039170|137051058	exon	220	ENSGALG00000016817;
1:137039170|137063676	exon	314	ENSGALG00000016817;
1:137039170|137076576	exon	390	ENSGALG00000016817;
1:137050954|137076576	exon	273	ENSGALG00000016817;
1:137098872|137106009	exon	79	ENSGALG00000016817;
1:137118169|137125411	exon	521	ENSGALG00000016817;
1:137119792|137125411	exon	338	ENSGALG00000016817;
1:137244608|137263955	exon	293	ENSGALG00000035839;
1:137305433|137318264	intergenic_region	359	n/a
1:137350212|137362755	intergenic_region	402	n/a
1:137354351|137362755	exon	228	ENSGALG00000016824;
1:137362604|137381340	exon	254	ENSGALG00000016824;
1:137388144|137389156	exon	298	ENSGALG00000029145;
1:137388144|137400045	exon	568	ENSGALG00000029145;
1:137465582|137472149	exon	378	ENSGALG00000016828;
1:137495194|137497059	exon	489	ENSGALG00000037697;
1:137786130|137790624	exon	102	ENSGALG00000041644;
1:137814214|137827495	exon	291	ENSGALG00000041644;
1:13781529|13789591	exon	662	ENSGALG00000008167;
1:137827372|137829933	intron	164	ENSGALG00000041644;
1:13786631|13789591	exon	478	ENSGALG00000008167;
1:137930052|137934885	exon	324	ENSGALG00000016836;
1:137960054|137962385	exon	338	ENSGALG00000016836;
1:138120007|138120271	intergenic_region	263	n/a
1:13817996|13818844	intergenic_region	276	n/a
1:138232598|138240161	exon	105	ENSGALG00000016837;
1:138313057|138313643	exon	285	ENSGALG00000016837;
1:139123694|139127037	exon	283	ENSGALG00000016845;
1:139123694|139139554	exon	391	ENSGALG00000016845;
1:139123694|139157479	exon	315	ENSGALG00000016845;
1:139123694|139165578	exon	315	ENSGALG00000016845;
1:139139445|139157479	exon	332	ENSGALG00000016845;
1:139185758|139199180	exon	360	ENSGALG00000016847;
1:139203333|139204258	intergenic_region	254	n/a
1:139349281|139355332	intergenic_region	324	n/a
1:139349281|139361057	intergenic_region	172	n/a
1:139349281|139374868	intergenic_region	431	n/a
1:139360968|139374868	exon	399	ENSGALG00000031009;
1:139367458|139374868	exon	311	ENSGALG00000031009;
1:14007258|14010620	exon	118	ENSGALG00000008123;
1:142566620|142589360	intergenic_region	310	n/a
1:142775231|142781406	exon	96	ENSGALG00000016861;
1:142796354|142799776	exon	377	ENSGALG00000016862;
1:142857810|142860656	exon	358	ENSGALG00000016865;
1:143667931|143669487	exon	277	ENSGALG00000016868;
1:143900854|143907280	exon	202	ENSGALG00000016870;
1:143917704|143928093	exon	228	ENSGALG00000016870;
1:143984791|143994257	exon	417	ENSGALG00000016872;
1:144102813|144122639	exon	355	ENSGALG00000016872;
1:144102813|144140027	exon	212	ENSGALG00000016872;
1:144112255|144129585	exon	402	ENSGALG00000016872;
1:144112255|144153910	exon	306	ENSGALG00000016872;
1:144121801|144153910	exon	319	ENSGALG00000016872;
1:144139876|144153910	exon	244	ENSGALG00000016872;
1:14420972|14424636	exon	168	ENSGALG00000008081;
1:14420972|14433209	exon	306	ENSGALG00000008081;
1:144566257|144577926	exon	420	ENSGALG00000016880;
1:144566257|144635363	exon	478	ENSGALG00000016880;
1:144575911|144577926	exon	249	ENSGALG00000016880;
1:144575911|144635363	exon	297	ENSGALG00000016880;
1:144597900|144635363	intron	260	ENSGALG00000016880;
1:144617978|144635363	intron	127	ENSGALG00000016880;
1:144620878|144635363	intron	298	ENSGALG00000016880;
1:144621211|144635363	intron	321	ENSGALG00000016880;
1:144631894|144635363	exon	233	ENSGALG00000016880;
1:144631894|144636114	intron	106	ENSGALG00000016880;
1:144631898|144635363	exon	229	ENSGALG00000016880;
1:144631936|144635363	exon	64	ENSGALG00000016880;
1:144710334|144723840	exon	356	ENSGALG00000016883;
1:144754190|144758491	exon	634	ENSGALG00000016883;
1:144789016|144793658	intergenic_region	266	n/a
1:144848458|144867774	intron	136	ENSGALG00000016885;
1:144853193|144856652	intron	230	ENSGALG00000016885;
1:144853193|144867774	intron	136	ENSGALG00000016885;
1:144856421|144860129	intron	145	ENSGALG00000016885;
1:144856421|144867774	exon	506	ENSGALG00000016885;
1:144866349|144867774	intron	174	ENSGALG00000016885;
1:144866349|144869941	intron	174	ENSGALG00000016885;
1:144888730|144892474	exon	453	ENSGALG00000016885;
1:144912507|144916501	exon	198	ENSGALG00000016886;
1:144914678|144931660	exon	190	ENSGALG00000016886;
1:144927347|144931657	exon	320	ENSGALG00000016886;
1:144927347|144931660	exon	412	ENSGALG00000016886;
1:144927347|144945403	exon	133	ENSGALG00000016886;
1:144945162|144954949	exon	354	ENSGALG00000016886;
1:145062584|145062957	intron	292	ENSGALG00000016886;
1:145062761|145062957	exon	195	ENSGALG00000016886;
1:145062761|145063258	intron	286	ENSGALG00000016886;
1:145062761|145065271	intron	195	ENSGALG00000016886;
1:145062761|145067661	intron	291	ENSGALG00000016886;
1:145062761|145070478	intron	195	ENSGALG00000016886;
1:145062761|145070480	intron	195	ENSGALG00000016886;
1:145062761|145084130	exon	287	ENSGALG00000016886;
1:145070141|145070480	intron	338	ENSGALG00000016886;
1:145070165|145070480	intron	228	ENSGALG00000016886;
1:145084037|145087507	intergenic_region	215	n/a
1:145134791|145147080	intergenic_region	390	n/a
1:145137951|145151872	exon	218	ENSGALG00000032430;
1:145149677|145157970	exon	104	ENSGALG00000032430;
1:145295668|145296945	intron	174	ENSGALG00000016889;
1:145295668|145297980	intron	431	ENSGALG00000016889;
1:14579879|14581188	exon	281	ENSGALG00000042764;
1:145880320|145881337	exon	242	ENSGALG00000016893;
1:14590795|14594980	exon	512	ENSGALG00000042764;
1:14590795|14619732	exon	522	ENSGALG00000042764;
1:145918954|145938386	exon	424	ENSGALG00000016893;
1:145922604|145941259	exon	297	ENSGALG00000016893;
1:145929169|145941259	exon	337	ENSGALG00000016893;
1:145963881|145968462	exon	377	ENSGALG00000016894;
1:145963881|145979890	exon	349	ENSGALG00000016894;
1:145976585|145979890	exon	308	ENSGALG00000016894;
1:14614771|14619732	exon	545	ENSGALG00000042764;
1:14614771|14635271	exon	264	ENSGALG00000042764;
1:146157991|146185114	exon	250	ENSGALG00000016896;
1:14616338|14635271	exon	161	ENSGALG00000042764;
1:146163710|146166050	exon	89	ENSGALG00000016896;
1:146176530|146185114	exon	311	ENSGALG00000016896;
1:146227531|146228397	exon	269	ENSGALG00000016896;
1:146240842|146269553	exon	134	ENSGALG00000016896;
1:14632652|14635271	exon	354	ENSGALG00000042764;
1:146456467|146460636	intron	158	ENSGALG00000016897;
1:146494114|146494414	exon	299	ENSGALG00000016899;
1:147806031|147838374	intron	229	ENSGALG00000016902;
1:147898913|147909705	intron	125	ENSGALG00000016902;
1:147991621|148013719	intron	325	ENSGALG00000016902;
1:14825301|14825616	intron	314	ENSGALG00000038981;
1:14842530|14843126	exon	267	ENSGALG00000007959;
1:1484735|1490893	exon	291	ENSGALG00000008477;
1:149171181|149171667	intergenic_region	327	n/a
1:149177987|149180180	intergenic_region	274	n/a
1:14987926|14997544	exon	474	ENSGALG00000007183;
1:1505759|1511669	intron	115	ENSGALG00000008477;
1:15126560|15151689	intron	351	ENSGALG00000035940;
1:15145295|15151689	exon	367	ENSGALG00000035940;
1:15145295|15177919	exon	367	ENSGALG00000035940;
1:15145295|15213121	exon	322	ENSGALG00000035940;
1:15145295|15217752	exon	279	ENSGALG00000035940;
1:15145295|15225773	exon	284	ENSGALG00000035940;
1:15151480|15177919	exon	208	ENSGALG00000035940;
1:153022478|153033713	intergenic_region	332	n/a
1:153028625|153033713	exon	295	ENSGALG00000016909;
1:153028625|153040816	exon	382	ENSGALG00000016909;
1:153028625|153049449	exon	327	ENSGALG00000016909;
1:153033588|153049449	exon	280	ENSGALG00000016909;
1:153040728|153049449	exon	370	ENSGALG00000016909;
1:153047789|153049449	exon	283	ENSGALG00000016909;
1:153122559|153123303	exon	254	ENSGALG00000016910;
1:153130296|153136447	exon	131	ENSGALG00000016910;
1:15313355|15320571	exon	354	ENSGALG00000042554;
1:154259262|154272886	exon	400	ENSGALG00000016915;
1:154260154|154274692	exon	167	ENSGALG00000016915;
1:154274527|154276525	exon	204	ENSGALG00000016915;
1:154292750|154300101	exon	307	ENSGALG00000016915;
1:154292750|154306407	exon	305	ENSGALG00000016915;
1:154308449|154326352	exon	131	ENSGALG00000016915;
1:154309028|154352637	exon	140	ENSGALG00000016915;
1:154311720|154316342	exon	96	ENSGALG00000016915;
1:154320459|154326352	exon	323	ENSGALG00000016915;
1:154320459|154352637	exon	332	ENSGALG00000016915;
1:154327801|154333183	exon	403	ENSGALG00000016915;
1:154358613|154361443	exon	298	ENSGALG00000016915;
1:154358613|154364433	exon	199	ENSGALG00000016915;
1:154361218|154364433	exon	224	ENSGALG00000016915;
1:154362351|154369298	exon	161	ENSGALG00000016915;
1:154385083|154387152	exon	355	ENSGALG00000016915;
1:154387906|154399491	exon	509	ENSGALG00000016915;
1:154407022|154407226	intron	203	ENSGALG00000016915;
1:154418543|154419004	exon	272	ENSGALG00000016915;
1:155004922|155036298	exon	427	ENSGALG00000016921;
1:155032686|155036298	exon	416	ENSGALG00000016921;
1:155032697|155036298	exon	249	ENSGALG00000016921;
1:155033607|155036298	exon	369	ENSGALG00000016921;
1:155064626|155065665	intron	309	ENSGALG00000016922;
1:155067353|155068495	exon	295	ENSGALG00000016922;
1:155106978|155107186	intergenic_region	207	n/a
1:155106981|155107186	intergenic_region	204	n/a
1:155139985|155142636	intron	332	ENSGALG00000016925;
1:155139985|155156415	intron	264	ENSGALG00000016925;
1:155142560|155156415	intron	164	ENSGALG00000016925;
1:155154564|155156415	exon	691	ENSGALG00000016925;
1:155154564|155160807	exon	104	ENSGALG00000016925;
1:155160702|155171568	exon	330	ENSGALG00000016925;
1:155160702|155186168	exon	104	ENSGALG00000016925;
1:155164972|155171568	exon	317	ENSGALG00000016925;
1:155186009|155190388	exon	475	ENSGALG00000016925;
1:155613033|155614181	intron	205	ENSGALG00000016926;
1:155613362|155614181	intron	267	ENSGALG00000016926;
1:155738101|155738790	intron	267	ENSGALG00000016926;ENSGALG00000034468;
1:155804185|155817101	intron	59	ENSGALG00000016926;
1:156142518|156154841	exon	472	ENSGALG00000016929;
1:156234396|156236590	exon	581	ENSGALG00000016930;
1:156829823|156869374	exon	314	ENSGALG00000037015;
1:15945488|15947393	intergenic_region	307	n/a
1:15963882|15972220	intergenic_region	330	n/a
1:15963882|15984079	intergenic_region	450	n/a
1:16006264|16006945	exon	240	ENSGALG00000034274;
1:16136282|16165940	exon	321	ENSGALG00000019397;
1:16138467|16144005	exon	275	ENSGALG00000019397;
1:16138467|16165940	exon	318	ENSGALG00000019397;
1:16143934|16149207	exon	175	ENSGALG00000019397;
1:16143934|16165940	exon	288	ENSGALG00000019397;
1:16157084|16165940	exon	568	ENSGALG00000019397;
1:16162248|16165940	exon	423	ENSGALG00000019397;
1:16203141|16205932	exon	56	ENSGALG00000043058;
1:1620570|1622405	intron	96	ENSGALG00000008477;
1:162215601|162228872	exon	156	ENSGALG00000016936;
1:162228224|162233745	exon	196	ENSGALG00000016936;
1:162228224|162244658	exon	125	ENSGALG00000016936;
1:162228224|162257034	exon	149	ENSGALG00000016936;
1:162232060|162233745	exon	360	ENSGALG00000016936;
1:162244497|162257034	exon	309	ENSGALG00000016936;
1:16225820|16234660	exon	374	ENSGALG00000043058;
1:162270674|162271354	intron	370	ENSGALG00000016936;
1:162277421|162280419	intron	309	ENSGALG00000016936;
1:162406458|162410507	exon	277	ENSGALG00000016937;
1:162442236|162448724	exon	224	ENSGALG00000016937;
1:162526683|162543211	intergenic_region	135	n/a
1:162543075|162558455	intergenic_region	289	n/a
1:16255736|16280968	exon	202	ENSGALG00000043058;
1:162592854|162595529	intron	166	ENSGALG00000044113;
1:162613215|162614759	intron	317	ENSGALG00000044113;
1:164626515|164651777	intergenic_region	569	n/a
1:164651691|164661929	intergenic_region	214	n/a
1:165741927|165743220	exon	229	ENSGALG00000016946;
1:165844414|165850605	exon	510	ENSGALG00000016949;
1:165847047|165850605	exon	66	ENSGALG00000016949;
1:165891122|165897775	exon	345	ENSGALG00000040808;
1:165891122|165899047	exon	479	ENSGALG00000040808;
1:165893904|165897775	exon	261	ENSGALG00000040808;
1:165893904|165899047	exon	395	ENSGALG00000040808;
1:165909012|165913579	intergenic_region	421	n/a
1:165910012|165913579	intergenic_region	414	n/a
1:165931253|165932285	exon	393	ENSGALG00000032808;
1:165934502|165938971	exon	98	ENSGALG00000032808;
1:166003345|166005524	exon	283	ENSGALG00000016955;
1:166031836|166032999	exon	285	ENSGALG00000016955;
1:166031836|166056476	exon	108	ENSGALG00000016955;
1:166040172|166056476	exon	309	ENSGALG00000016955;
1:166042097|166056476	exon	371	ENSGALG00000016955;
1:166045799|166053646	exon	318	ENSGALG00000016955;
1:166045799|166056476	exon	426	ENSGALG00000016955;
1:166053443|166056476	exon	310	ENSGALG00000016955;
1:166053443|166072223	exon	75	ENSGALG00000016955;
1:166060700|166072223	exon	480	ENSGALG00000016955;
1:166096737|166101141	exon	106	ENSGALG00000016955;
1:166099740|166115260	exon	372	ENSGALG00000016955;
1:166124476|166136553	exon	244	ENSGALG00000016955;
1:166140592|166148248	intron	130	ENSGALG00000016955;
1:166221906|166222484	intron	180	ENSGALG00000016959;
1:166288842|166291344	exon	338	ENSGALG00000016959;
1:166319124|166335016	exon	359	ENSGALG00000016959;
1:166337486|166340067	exon	457	ENSGALG00000016959;
1:166512432|166520224	exon	310	ENSGALG00000026163;
1:167446981|167457589	intron	106	ENSGALG00000016971;
1:167450138|167457589	intron	106	ENSGALG00000016971;
1:167451299|167457606	intron	123	ENSGALG00000016971;
1:167619354|167620861	exon	242	ENSGALG00000031567;
1:167619354|167624972	exon	457	ENSGALG00000031567;
1:167619360|167624972	exon	341	ENSGALG00000031567;
1:167661279|167663336	exon	217	ENSGALG00000016974;
1:167728154|167736114	exon	242	ENSGALG00000016974;
1:167780502|167798540	exon	146	ENSGALG00000016980;
1:167782646|167798540	exon	359	ENSGALG00000016980;
1:167787376|167805486	exon	224	ENSGALG00000016980;
1:167798419|167805486	exon	345	ENSGALG00000016980;
1:167801199|167802685	exon	297	ENSGALG00000016980;
1:167801199|167804442	exon	349	ENSGALG00000016980;
1:167801199|167805486	exon	522	ENSGALG00000016980;
1:167959656|167966184	exon	449	ENSGALG00000016984;
1:167962830|167970184	exon	173	ENSGALG00000016984;
1:167977008|167982985	intergenic_region	342	n/a
1:167977008|167982988	intergenic_region	317	n/a
1:1681429|1682708	intron	271	ENSGALG00000008477;
1:1681433|1682708	intron	267	ENSGALG00000008477;
1:168208986|168213419	intron	427	ENSGALG00000016990;
1:168240983|168248659	exon	270	ENSGALG00000016990;
1:168240983|168254229	exon	280	ENSGALG00000016990;
1:168240983|168274539	exon	119	ENSGALG00000016990;
1:168253478|168271598	exon	241	ENSGALG00000016990;
1:168681761|168682292	exon	236	ENSGALG00000016995;
1:168756501|168763313	exon	289	ENSGALG00000016997;
1:168756501|168776280	exon	421	ENSGALG00000016997;
1:168765346|168770016	exon	411	ENSGALG00000016997;
1:168766645|168770016	exon	302	ENSGALG00000016997;
1:168766645|168776280	exon	388	ENSGALG00000016997;
1:168773944|168776280	exon	87	ENSGALG00000016997;
1:168824566|168825497	exon	249	ENSGALG00000016997;
1:168824566|168826777	exon	249	ENSGALG00000016997;
1:168840058|168842536	exon	256	ENSGALG00000017000;
1:168840058|168850879	exon	130	ENSGALG00000017000;
1:169013843|169040819	intron	385	ENSGALG00000017002;
1:169016002|169040819	exon	203	ENSGALG00000017002;
1:169069873|169070111	exon	237	ENSGALG00000017002;
1:169069873|169071155	exon	509	ENSGALG00000017002;
1:169069873|169072390	exon	295	ENSGALG00000017002;
1:169072331|169084282	exon	182	ENSGALG00000017002;
1:169156067|169206178	exon	91	ENSGALG00000017005;
1:169233665|169236377	intergenic_region	252	n/a
1:169234737|169236377	intergenic_region	326	n/a
1:169262434|169263796	exon	166	ENSGALG00000017008;
1:169262434|169265101	exon	178	ENSGALG00000017008;
1:169285718|169299655	exon	427	ENSGALG00000017009;
1:169298991|169299655	exon	265	ENSGALG00000017009;
1:169313184|169324377	intron	220	ENSGALG00000017009;
1:169319569|169325017	intron	113	ENSGALG00000017009;
1:169489234|169493335	intergenic_region	294	n/a
1:169572750|169580776	intergenic_region	311	n/a
1:169579270|169597044	intergenic_region	326	n/a
1:170052682|170056321	intergenic_region	90	n/a
1:170103700|170121479	exon	182	ENSGALG00000017018;
1:170109936|170110947	exon	94	ENSGALG00000017018;
1:170371564|170380588	intergenic_region	131	n/a
1:170383725|170391264	intergenic_region	153	n/a
1:170387239|170391264	intergenic_region	237	n/a
1:170423289|170425319	exon	86	ENSGALG00000017026;
1:170534261|170539691	exon	301	ENSGALG00000017033;
1:170537382|170539691	intron	378	ENSGALG00000017033;
1:170537382|170543807	intron	290	ENSGALG00000017033;
1:170538698|170539691	intron	304	ENSGALG00000017033;
1:170538698|170543807	intron	377	ENSGALG00000017033;
1:170909880|170917715	exon	208	ENSGALG00000017035;
1:170921350|170925274	exon	356	ENSGALG00000017035;
1:170921350|170939384	exon	628	ENSGALG00000017035;
1:170925162|170939384	exon	383	ENSGALG00000017035;
1:170937776|170939384	exon	272	ENSGALG00000017035;
1:171232777|171235467	exon	158	ENSGALG00000017037;
1:1717186|1720341	intron	146	ENSGALG00000008477;
1:1717186|1720346	intron	233	ENSGALG00000008477;
1:172285337|172294641	intron	278	ENSGALG00000017047;
1:172285337|172296982	intron	234	ENSGALG00000017047;
1:172285340|172296982	exon	451	ENSGALG00000017047;
1:172287861|172294641	exon	288	ENSGALG00000017047;
1:172319369|172324285	exon	376	ENSGALG00000017049;
1:172319369|172328793	exon	368	ENSGALG00000017049;
1:172322456|172335362	exon	177	ENSGALG00000017049;
1:172324171|172328793	exon	323	ENSGALG00000017049;
1:172571799|172572775	exon	347	ENSGALG00000017052;
1:172885191|172892382	exon	84	ENSGALG00000041263;
1:173010424|173011536	exon	325	ENSGALG00000017062;
1:173077243|173093298	exon	229	ENSGALG00000017062;
1:173234717|173238323	exon	274	ENSGALG00000017062;
1:173234717|173250698	exon	338	ENSGALG00000017062;
1:173280487|173288217	exon	253	ENSGALG00000017062;
1:173280487|173299923	exon	253	ENSGALG00000017062;
1:173280487|173330829	intergenic_region	344	n/a
1:173328936|173330829	intergenic_region	370	n/a
1:173354301|173357576	intergenic_region	276	n/a
1:173354301|173395241	intergenic_region	100	n/a
1:173354301|173401431	intergenic_region	399	n/a
1:173367528|173378016	intergenic_region	265	n/a
1:173367528|173395241	intergenic_region	328	n/a
1:173367528|173401431	intergenic_region	364	n/a
1:173374975|173401431	exon	146	ENSGALG00000045592;
1:173386502|173401431	exon	126	ENSGALG00000045592;
1:173401199|173401431	exon	231	ENSGALG00000045592;
1:173890042|173898841	exon	69	ENSGALG00000017064;
1:173892366|173898841	exon	318	ENSGALG00000017064;
1:173897868|173898841	exon	204	ENSGALG00000017064;
1:174453135|174462842	exon	389	ENSGALG00000017070;
1:174453135|174470132	exon	674	ENSGALG00000017070;
1:174461762|174470132	exon	348	ENSGALG00000017070;
1:174467340|174470132	exon	328	ENSGALG00000017070;
1:174516258|174520780	exon	288	ENSGALG00000017071;
1:174562311|174565360	exon	273	ENSGALG00000017073;
1:174959387|174964199	exon	500	ENSGALG00000017076;
1:175125233|175137640	intergenic_region	102	n/a
1:175191195|175194655	intergenic_region	135	n/a
1:175533766|175548155	intergenic_region	161	n/a
1:175631587|175649176	intergenic_region	206	n/a
1:175953105|176007980	exon	316	ENSGALG00000017092;
1:175967875|175976933	exon	367	ENSGALG00000017092;
1:175967875|176007980	exon	474	ENSGALG00000017092;
1:175985369|176007980	exon	348	ENSGALG00000017092;
1:176185546|176191022	intergenic_region	163	n/a
1:176194967|176196528	intergenic_region	336	n/a
1:176547909|176557871	exon	259	ENSGALG00000017103;
1:176547909|176579968	exon	341	ENSGALG00000017103;
1:176557728|176579968	exon	124	ENSGALG00000017103;
1:176578379|176579968	exon	264	ENSGALG00000017103;
1:176680799|176682570	exon	250	ENSGALG00000017104;
1:176680799|176691688	exon	185	ENSGALG00000017104;
1:176763691|176773539	intron	297	ENSGALG00000017106;
1:176847564|176848933	intron	295	ENSGALG00000017106;
1:176858361|176910706	exon	110	ENSGALG00000017106;
1:176906439|176910706	exon	293	ENSGALG00000017106;
1:176943534|176955557	exon	302	ENSGALG00000017106;
1:176946270|176955557	exon	346	ENSGALG00000017106;
1:177017456|177023530	exon	192	ENSGALG00000017106;
1:177075261|177100847	exon	272	ENSGALG00000017111;
1:177097962|177100847	exon	326	ENSGALG00000017111;
1:177111146|177116063	exon	132	ENSGALG00000017112;
1:177387161|177397674	intergenic_region	280	n/a
1:177452029|177468169	exon	153	ENSGALG00000017118;
1:1780079|1787246	exon	420	ENSGALG00000008477;
1:1780079|1800085	exon	361	ENSGALG00000008477;
1:1780079|1820694	exon	177	ENSGALG00000008477;
1:178449696|178453599	intron	374	ENSGALG00000017125;
1:178511395|178535623	exon	253	ENSGALG00000017125;
1:178511395|178540665	exon	300	ENSGALG00000017125;
1:178511395|178550684	exon	345	ENSGALG00000017125;
1:178519336|178519900	intron	322	ENSGALG00000017125;
1:178519336|178527773	intron	172	ENSGALG00000017125;
1:178545894|178559865	exon	360	ENSGALG00000017125;
1:178595134|178614472	exon	26	ENSGALG00000017126;
1:178704982|178709412	intergenic_region	132	n/a
1:178757661|178763174	exon	384	ENSGALG00000017132;
1:178762638|178763174	exon	279	ENSGALG00000017132;
1:178774310|178785755	exon	174	ENSGALG00000017132;
1:178782664|178802616	exon	248	ENSGALG00000017132;
1:179063173|179066824	exon	236	ENSGALG00000017139;
1:179063173|179095192	intergenic_region	257	n/a
1:179065430|179066824	exon	129	ENSGALG00000017139;
1:179087680|179095192	intergenic_region	150	n/a
1:179087680|179122655	intergenic_region	274	n/a
1:179094125|179095192	intergenic_region	265	n/a
1:179094125|179122655	intergenic_region	124	n/a
1:179106732|179122655	exon	336	ENSGALG00000043421;
1:179120357|179121217	exon	93	ENSGALG00000043421;
1:179120357|179122655	exon	217	ENSGALG00000043421;
1:179183267|179193586	exon	301	ENSGALG00000017142;
1:179185968|179193586	exon	483	ENSGALG00000017142;
1:179191904|179193586	exon	192	ENSGALG00000017142;
1:179191904|179199450	intron	328	ENSGALG00000017142;
1:179211826|179216235	exon	226	ENSGALG00000017142;
1:179235340|179238620	intron	351	ENSGALG00000017142;
1:179235340|179242471	intron	455	ENSGALG00000017142;
1:179238516|179242471	exon	310	ENSGALG00000017142;
1:179293521|179294558	exon	297	ENSGALG00000034473;
1:179603269|179607174	exon	248	ENSGALG00000026507;
1:179603269|179607179	exon	253	ENSGALG00000026507;
1:179638167|179664625	exon	64	ENSGALG00000017153;
1:1797717|1820694	exon	109	ENSGALG00000008477;
1:180071069|180088073	exon	330	ENSGALG00000017156;
1:180086516|180088073	exon	274	ENSGALG00000017156;
1:180086516|180093825	intron	379	ENSGALG00000017156;
1:180135196|180135653	exon	456	ENSGALG00000017156;
1:180135196|180144472	exon	175	ENSGALG00000017156;
1:180135196|180152817	exon	188	ENSGALG00000017156;
1:180164764|180172486	exon	404	ENSGALG00000017156;
1:180253956|180257018	intergenic_region	216	n/a
1:180253959|180257018	intergenic_region	216	n/a
1:180254563|180257018	intergenic_region	699	n/a
1:180298375|180303687	exon	559	ENSGALG00000017159;
1:180299071|180303687	exon	223	ENSGALG00000017159;
1:180319496|180325150	exon	439	ENSGALG00000017159;
1:180337263|180337952	exon	238	ENSGALG00000017159;
1:180353289|180353520	exon	230	ENSGALG00000017162;
1:180353289|180354075	exon	314	ENSGALG00000017162;
1:180362931|180364574	exon	57	ENSGALG00000017162;
1:180461224|180469626	exon	383	ENSGALG00000017167;
1:180461224|180470419	exon	206	ENSGALG00000017167;
1:180461224|180473141	intergenic_region	228	n/a
1:180472689|180473141	intergenic_region	360	n/a
1:180546096|180559549	exon	254	ENSGALG00000017169;
1:180591774|180600708	exon	412	ENSGALG00000017170;
1:180661648|180663987	exon	110	ENSGALG00000017171;
1:180666667|180669228	exon	234	ENSGALG00000017171;
1:180675421|180692423	exon	322	ENSGALG00000017171;
1:180835664|180840126	intron	311	ENSGALG00000017173;
1:180835664|180849565	exon	182	ENSGALG00000017173;
1:180848846|180849565	exon	718	ENSGALG00000017173;
1:180912831|180942101	exon	297	ENSGALG00000017173;
1:181117737|181118468	exon	282	ENSGALG00000027981;
1:1817221|1820694	exon	194	ENSGALG00000008477;
1:182372370|182379638	exon	230	ENSGALG00000041814;
1:182389785|182392293	exon	252	ENSGALG00000017181;
1:182689953|182699993	exon	171	ENSGALG00000038154;
1:182689953|182712833	exon	284	ENSGALG00000038154;
1:182698268|182699993	exon	234	ENSGALG00000038154;
1:182699799|182712833	intron	306	ENSGALG00000038154;
1:182699799|182721072	intron	308	ENSGALG00000038154;
1:182699811|182712833	exon	488	ENSGALG00000038154;
1:182699811|182721072	exon	181	ENSGALG00000038154;
1:182702408|182706924	intron	380	ENSGALG00000038154;
1:182703595|182706924	intron	321	ENSGALG00000038154;
1:182728014|182748020	intron	294	ENSGALG00000038154;
1:182743811|182748020	intron	88	ENSGALG00000038154;
1:183303782|183309967	exon	362	ENSGALG00000017196;
1:183344933|183366024	exon	282	ENSGALG00000017196;
1:185002577|185004870	intron	259	ENSGALG00000017199;
1:185002577|185004874	intron	263	ENSGALG00000017199;
1:185004484|185004870	intron	291	ENSGALG00000017199;
1:185035323|185036823	intron	71	ENSGALG00000017199;
1:185035323|185041774	intron	314	ENSGALG00000017199;
1:185132811|185142834	intron	89	ENSGALG00000017199;
1:185138806|185142834	intron	151	ENSGALG00000017199;
1:185195920|185199296	exon	314	ENSGALG00000017199;
1:185244908|185245535	intergenic_region	374	n/a
1:185244908|185266777	intergenic_region	184	n/a
1:185261416|185266777	exon	279	ENSGALG00000017200;
1:185293374|185298044	exon	77	ENSGALG00000017201;
1:185293773|185302457	exon	121	ENSGALG00000017201;
1:185296725|185301971	exon	201	ENSGALG00000017201;
1:185300863|185302457	exon	179	ENSGALG00000017201;
1:185309112|185312911	exon	533	ENSGALG00000017202;
1:185489511|185496204	exon	409	ENSGALG00000017204;
1:185489511|185503427	exon	65	ENSGALG00000017204;
1:185489511|185503920	exon	65	ENSGALG00000017204;
1:185539338|185543758	exon	448	ENSGALG00000017207;
1:185572481|185578934	exon	226	ENSGALG00000017208;
1:185578784|185592966	exon	293	ENSGALG00000017208;
1:185585058|185592966	exon	145	ENSGALG00000017208;
1:185585058|185599898	exon	145	ENSGALG00000017208;
1:185699882|185710221	intergenic_region	209	n/a
1:185699882|185710298	intergenic_region	80	n/a
1:185819061|185823376	exon	222	ENSGALG00000017216;
1:185820824|185823376	exon	155	ENSGALG00000017216;
1:185820824|185824453	exon	372	ENSGALG00000017216;
1:185851503|185852989	exon	159	ENSGALG00000017218;
1:185854447|185859919	exon	166	ENSGALG00000017218;
1:185857325|185859919	exon	84	ENSGALG00000017218;
1:185888162|185893670	exon	103	ENSGALG00000040433;
1:185891887|185893670	exon	241	ENSGALG00000040433;
1:186106786|186119700	exon	308	ENSGALG00000017227;
1:186109979|186112814	exon	183	ENSGALG00000017227;
1:186109979|186119700	exon	281	ENSGALG00000017227;
1:186118354|186119700	exon	325	ENSGALG00000017227;
1:186118354|186142104	exon	169	ENSGALG00000017227;
1:18757551|18759869	exon	262	ENSGALG00000029379;
1:18759733|18761958	intron	284	ENSGALG00000029379;
1:18759733|18761962	intron	288	ENSGALG00000029379;
1:18759733|18762012	intron	338	ENSGALG00000029379;
1:187681055|187683917	exon	287	ENSGALG00000017234;
1:187682907|187685407	exon	383	ENSGALG00000017234;
1:187682907|187685436	exon	412	ENSGALG00000017234;
1:187688027|187690169	exon	111	ENSGALG00000017234;
1:18776076|18787545	exon	260	ENSGALG00000029379;
1:187805590|187824164	exon	256	ENSGALG00000017235;
1:187823791|187841091	exon	286	ENSGALG00000017235;
1:18806237|18815241	intergenic_region	228	n/a
1:18850155|18859394	exon	337	ENSGALG00000008539;
1:18855298|18864156	exon	226	ENSGALG00000008539;
1:188731214|188753385	exon	252	ENSGALG00000041546;
1:188748639|188753385	exon	219	ENSGALG00000041546;
1:189021175|189031316	exon	319	ENSGALG00000017246;
1:189190414|189192999	exon	218	ENSGALG00000017249;
1:189200221|189201454	intergenic_region	361	n/a
1:190321077|190323239	intergenic_region	290	n/a
1:190414261|190421941	intergenic_region	238	n/a
1:190430823|190444760	intergenic_region	453	n/a
1:190433854|190441477	intergenic_region	361	n/a
1:192674944|192680081	exon	229	ENSGALG00000017262;
1:192674944|192689121	exon	209	ENSGALG00000017262;
1:192784540|192784841	intergenic_region	300	n/a
1:192959009|192960547	exon	408	ENSGALG00000000091;
1:192967503|192980959	exon	394	ENSGALG00000000091;
1:192974325|192980959	exon	269	ENSGALG00000000091;
1:192974325|192984262	exon	120	ENSGALG00000000091;
1:193018271|193025165	exon	340	ENSGALG00000039068;
1:193063960|193066312	exon	194	ENSGALG00000008574;
1:193063960|193068771	exon	450	ENSGALG00000008574;
1:193064394|193068771	exon	340	ENSGALG00000008574;
1:193126853|193132651	intergenic_region	174	n/a
1:193131877|193132651	intergenic_region	227	n/a
1:193239481|193242283	exon	126	ENSGALG00000031450;
1:193270292|193271499	exon	305	ENSGALG00000031450;
1:193331501|193332642	exon	400	ENSGALG00000040478;
1:193358165|193358592	intron	314	ENSGALG00000040478;
1:193397359|193416928	exon	379	ENSGALG00000000755;
1:193397359|193425576	exon	356	ENSGALG00000000755;
1:193400666|193425576	exon	388	ENSGALG00000000755;
1:193411077|193425576	exon	295	ENSGALG00000000755;
1:193764314|193765367	intron	305	ENSGALG00000000830;
1:194138151|194155834	exon	291	ENSGALG00000000845;
1:194152294|194155834	exon	375	ENSGALG00000000845;
1:194152294|194158865	exon	330	ENSGALG00000000845;
1:194152294|194176466	exon	312	ENSGALG00000000845;
1:194153724|194158865	exon	336	ENSGALG00000000845;
1:194158759|194161493	intron	525	ENSGALG00000000845;
1:194168844|194176466	exon	471	ENSGALG00000000845;
1:194172640|194176466	exon	386	ENSGALG00000000845;
1:194220011|194222155	intergenic_region	559	n/a
1:194231293|194231540	exon	246	ENSGALG00000001258;
1:194274331|194281151	exon	219	ENSGALG00000017333;
1:194274331|194282350	exon	97	ENSGALG00000017333;
1:194278636|194282350	exon	356	ENSGALG00000017333;
1:194282190|194286321	exon	420	ENSGALG00000017333;
1:194283559|194286321	intron	81	ENSGALG00000017333;
1:194285727|194286321	exon	261	ENSGALG00000017333;
1:194421279|194421703	intergenic_region	346	n/a
1:194422599|194422873	intergenic_region	273	n/a
1:194435860|194436204	exon	270	ENSGALG00000034004;
1:194436036|194436204	exon	167	ENSGALG00000034004;
1:194447736|194448748	intergenic_region	198	n/a
1:194450516|194451089	exon	316	ENSGALG00000036106;
1:194718740|194720561	exon	502	ENSGALG00000041762;
1:194719643|194720561	exon	267	ENSGALG00000041762;
1:194733853|194738106	exon	340	ENSGALG00000041762;
1:194733853|194746827	exon	115	ENSGALG00000041762;
1:194734774|194738106	exon	225	ENSGALG00000041762;
1:194766828|194767111	exon	205	ENSGALG00000027762;
1:194766828|194778989	exon	379	ENSGALG00000027762;
1:194783103|194785235	exon	243	ENSGALG00000040018;
1:194792079|194794084	exon	365	ENSGALG00000040018;
1:194792079|194801868	exon	92	ENSGALG00000040018;
1:194801703|194806570	exon	153	ENSGALG00000040018;
1:194805593|194806570	exon	329	ENSGALG00000040018;
1:194808360|194808781	exon	420	ENSGALG00000040018;
1:194809520|194815396	exon	241	ENSGALG00000040018;
1:194811348|194815396	exon	398	ENSGALG00000040018;
1:194812274|194814021	exon	285	ENSGALG00000040018;
1:194812274|194815396	exon	143	ENSGALG00000040018;
1:194816514|194817203	exon	265	ENSGALG00000040018;
1:194877232|194877552	intergenic_region	319	n/a
1:194881330|194887468	exon	323	ENSGALG00000040418;
1:194886713|194887436	exon	157	ENSGALG00000040418;
1:194886713|194887468	exon	296	ENSGALG00000040418;
1:194887027|194887468	exon	226	ENSGALG00000040418;
1:195022129|195031634	exon	259	ENSGALG00000034967;
1:195034775|195052134	exon	93	ENSGALG00000034967;
1:195039936|195056417	exon	152	ENSGALG00000034967;
1:195049093|195055350	exon	204	ENSGALG00000034967;
1:195049093|195056417	exon	297	ENSGALG00000034967;
1:195052040|195056417	exon	152	ENSGALG00000034967;
1:195061353|195117530	exon	277	ENSGALG00000034967;
1:195103794|195117530	intron	281	ENSGALG00000034967;
1:195107800|195117530	intron	314	ENSGALG00000034967;
1:195211432|195212314	exon	98	ENSGALG00000011214;
1:195211435|195212314	exon	711	ENSGALG00000011214;
1:195218352|195220796	exon	284	ENSGALG00000017330;
1:195250538|195263308	exon	381	ENSGALG00000017329;
1:195261221|195272513	exon	226	ENSGALG00000017329;
1:195261221|195290756	exon	232	ENSGALG00000017329;
1:195261221|195292157	exon	407	ENSGALG00000017329;
1:195263191|195292157	exon	398	ENSGALG00000017329;
1:195269066|195292157	exon	532	ENSGALG00000017329;
1:195272390|195292157	exon	383	ENSGALG00000017329;
1:195290627|195292157	exon	315	ENSGALG00000017329;
1:195290627|195296564	exon	348	ENSGALG00000017329;
1:195485904|195487178	exon	304	ENSGALG00000017323;
1:195558681|195563025	intron	87	ENSGALG00000017323;
1:195558681|195589893	exon	206	ENSGALG00000017323;
1:195589798|195592905	intron	294	ENSGALG00000017323;
1:195613083|195616668	intron	94	ENSGALG00000017323;
1:195614926|195615843	intron	246	ENSGALG00000017323;
1:195614926|195616668	intron	353	ENSGALG00000017323;
1:195648657|195661439	intron	313	ENSGALG00000017320;
1:195648700|195661533	intron	271	ENSGALG00000017320;
1:195660256|195661439	exon	204	ENSGALG00000017320;
1:195660256|195668726	exon	420	ENSGALG00000017320;
1:195672523|195672920	intron	118	ENSGALG00000017320;
1:195716668|195720588	exon	448	ENSGALG00000017319;
1:195729015|195739243	exon	351	ENSGALG00000017318;
1:195733413|195739243	exon	164	ENSGALG00000017318;
1:195786762|195793768	exon	89	ENSGALG00000017314;
1:195792942|195793768	exon	426	ENSGALG00000017314;
1:195798117|195807427	exon	372	ENSGALG00000017314;
1:195807294|195808827	exon	292	ENSGALG00000017314;
1:195823648|195823967	intron	318	ENSGALG00000017312;
1:195858004|195859546	exon	83	ENSGALG00000019036;
1:195884830|195892792	exon	287	ENSGALG00000017309;
1:195968418|195970005	exon	274	ENSGALG00000017307;
1:195968418|195972815	exon	346	ENSGALG00000017307;
1:195974706|195976162	intron	335	ENSGALG00000017307;
1:195974706|195977870	exon	390	ENSGALG00000017307;
1:196027869|196028037	exon	167	ENSGALG00000017304;
1:196027869|196034060	exon	266	ENSGALG00000017304;
1:196027869|196034067	exon	273	ENSGALG00000017304;
1:196027869|196040852	exon	450	ENSGALG00000017304;
1:196027869|196041831	exon	274	ENSGALG00000017304;
1:196146460|196146841	exon	299	ENSGALG00000017302;
1:20305662|20324696	intergenic_region	163	n/a
1:20317268|20320783	exon	369	ENSGALG00000032156;
1:20331029|20336106	intron	190	ENSGALG00000041251;
1:20419137|20423751	exon	374	ENSGALG00000040023;
1:20662907|20731073	intergenic_region	275	n/a
1:20662907|20731076	intergenic_region	278	n/a
1:20721996|20731076	intergenic_region	300	n/a
1:21748786|21754161	exon	288	ENSGALG00000008740;
1:21787078|21789643	exon	163	ENSGALG00000008740;
1:22350125|22359544	exon	43	ENSGALG00000008836;
1:22350125|22365038	exon	254	ENSGALG00000008836;
1:22358111|22365038	exon	321	ENSGALG00000008836;
1:22677228|22712873	exon	177	ENSGALG00000008926;
1:22868776|22876197	exon	111	ENSGALG00000008953;
1:2317553|2337713	exon	182	ENSGALG00000006473;
1:23227535|23237794	intron	392	ENSGALG00000008975;
1:23227535|23239504	intergenic_region	258	n/a
1:23366119|23367934	exon	324	ENSGALG00000009002;
1:2337530|2341195	intron	296	ENSGALG00000006473;
1:23477813|23482563	intron	349	ENSGALG00000009029;
1:23481729|23482563	exon	217	ENSGALG00000009029;
1:24485247|24505744	exon	331	ENSGALG00000009134;
1:24578560|24590892	exon	165	ENSGALG00000032986;
1:24725735|24746210	exon	114	ENSGALG00000037206;
1:24735358|24737121	exon	72	ENSGALG00000037206;
1:24735358|24746184	exon	262	ENSGALG00000037206;
1:24735358|24746210	exon	424	ENSGALG00000037206;
1:24824137|24824639	intron	240	ENSGALG00000037206;
1:24972336|24987442	exon	191	ENSGALG00000036883;
1:25938232|25962524	exon	232	ENSGALG00000009424;
1:25938232|25972445	exon	300	ENSGALG00000009424;
1:25943253|25944515	exon	378	ENSGALG00000009424;
1:25960980|25972445	exon	137	ENSGALG00000009424;
1:26098419|26098597	exon	177	ENSGALG00000009424;
1:26098419|26099915	intergenic_region	291	n/a
1:26195655|26253949	exon	307	ENSGALG00000029796;
1:26226468|26253949	intron	233	ENSGALG00000029796;
1:26253802|26254877	intron	244	ENSGALG00000029796;
1:26253802|26258856	intron	354	ENSGALG00000029796;
1:2631706|2636688	exon	366	ENSGALG00000006473;
1:2671673|2679303	exon	151	ENSGALG00000006473;
1:26780684|26790515	exon	314	ENSGALG00000009440;ENSGALG00000009443;
1:26780684|26795429	exon	114	ENSGALG00000009440;
1:26821545|26822923	exon	416	ENSGALG00000009443;
1:2685680|2700219	exon	146	ENSGALG00000006473;
1:26978331|26983995	exon	333	ENSGALG00000009454;
1:26996384|27001423	exon	82	ENSGALG00000009454;
1:27041925|27061111	intergenic_region	214	n/a
1:27057788|27061111	intergenic_region	127	n/a
1:27057963|27061111	intergenic_region	132	n/a
1:27058619|27061111	intergenic_region	259	n/a
1:27098835|27118537	intergenic_region	271	n/a
1:27103278|27112311	intergenic_region	231	n/a
1:27103278|27118537	intergenic_region	318	n/a
1:27106418|27118537	intergenic_region	306	n/a
1:27112162|27118537	intergenic_region	383	n/a
1:27112162|27143326	intergenic_region	220	n/a
1:27112162|27158653	intergenic_region	357	n/a
1:27116654|27143326	intergenic_region	172	n/a
1:27116654|27158653	intergenic_region	84	n/a
1:27139011|27141721	intergenic_region	273	n/a
1:27139011|27143326	intergenic_region	361	n/a
1:27139011|27158653	intergenic_region	266	n/a
1:27139011|27188727	intergenic_region	333	n/a
1:27141588|27143326	intergenic_region	220	n/a
1:27141588|27158653	intergenic_region	257	n/a
1:27158527|27176629	intergenic_region	125	n/a
1:27158527|27178584	intergenic_region	405	n/a
1:27158527|27188727	intergenic_region	317	n/a
1:27158527|27197363	intergenic_region	252	n/a
1:27158527|27199666	intergenic_region	259	n/a
1:27172982|27188727	intergenic_region	124	n/a
1:27184781|27204050	intergenic_region	232	n/a
1:27197235|27199666	exon	261	ENSGALG00000009480;
1:27197235|27204050	exon	359	ENSGALG00000009480;
1:27197235|27212670	exon	221	ENSGALG00000009480;
1:27336517|27338143	intergenic_region	231	n/a
1:29478237|29480467	exon	425	ENSGALG00000009532;
1:29508158|29513264	intergenic_region	245	n/a
1:29582486|29616206	exon	272	ENSGALG00000009547;
1:29586272|29586885	exon	240	ENSGALG00000009547;
1:29586272|29616206	exon	380	ENSGALG00000009547;
1:29604587|29616206	exon	597	ENSGALG00000009547;
1:29604591|29616206	exon	469	ENSGALG00000009547;
1:29604680|29616206	exon	380	ENSGALG00000009547;
1:29608656|29616206	exon	341	ENSGALG00000009547;
1:29612902|29616206	exon	259	ENSGALG00000009547;
1:29992567|29997023	exon	421	ENSGALG00000009572;
1:30092366|30096984	exon	454	ENSGALG00000009595;
1:30094705|30096984	exon	255	ENSGALG00000009595;
1:30116093|30116398	intergenic_region	304	n/a
1:30147516|30161337	intron	339	ENSGALG00000009596;
1:30163015|30197592	intron	384	ENSGALG00000009596;
1:30177379|30197592	intron	99	ENSGALG00000009596;
1:30190459|30197592	intron	308	ENSGALG00000009596;
1:30197492|30238597	intron	196	ENSGALG00000009596;
1:30197492|30267207	intron	355	ENSGALG00000009596;
1:30299029|30311687	intergenic_region	308	n/a
1:30359388|30380689	exon	357	ENSGALG00000009601;
1:30378420|30380689	exon	217	ENSGALG00000009601;
1:30402590|30419193	exon	227	ENSGALG00000009601;
1:30402590|30422130	exon	193	ENSGALG00000009601;
1:30415178|30422130	exon	321	ENSGALG00000009601;
1:30415178|30444345	exon	107	ENSGALG00000009601;
1:30415178|30450527	exon	230	ENSGALG00000009601;
1:30441957|30444345	exon	230	ENSGALG00000009601;
1:30441957|30446113	exon	154	ENSGALG00000009601;
1:30441957|30450527	exon	102	ENSGALG00000009601;
1:30441957|30462926	exon	252	ENSGALG00000009601;
1:30444216|30446113	exon	282	ENSGALG00000009601;
1:30450149|30450527	exon	269	ENSGALG00000009601;
1:30810679|30814616	exon	418	ENSGALG00000033074;
1:30822645|30833753	exon	66	ENSGALG00000033074;
1:30893938|30895009	exon	232	ENSGALG00000028849;
1:3153031|3160995	exon	102	ENSGALG00000006356;
1:3153031|3174459	exon	314	ENSGALG00000006356;
1:31730275|31739372	exon	376	ENSGALG00000009755;
1:3196422|3205769	exon	334	ENSGALG00000006356;
1:3205576|3209714	exon	301	ENSGALG00000006356;
1:3205576|3217169	exon	230	ENSGALG00000006356;
1:3205576|3224819	exon	403	ENSGALG00000006356;
1:3209604|3224819	exon	408	ENSGALG00000006356;
1:3215559|3224819	exon	299	ENSGALG00000006356;
1:32921909|32934160	exon	127	ENSGALG00000030024;
1:32921909|32948311	exon	127	ENSGALG00000030024;
1:32942994|32948311	exon	227	ENSGALG00000030024;
1:33007446|33009376	exon	249	ENSGALG00000009795;
1:33038030|33052966	exon	367	ENSGALG00000009795;
1:33118441|33158641	exon	202	ENSGALG00000009805;
1:33125011|33158641	exon	196	ENSGALG00000009805;
1:33139602|33147942	exon	456	ENSGALG00000009805;
1:33139602|33158641	exon	274	ENSGALG00000009805;
1:33147597|33158641	exon	162	ENSGALG00000009805;
1:332584|373576	intergenic_region	281	n/a
1:3347601|3371095	intergenic_region	52	n/a
1:3347601|3403366	intergenic_region	249	n/a
1:33480374|33511477	intron	419	ENSGALG00000009825;
1:33508994|33511477	exon	357	ENSGALG00000009825;
1:33508994|33519935	exon	419	ENSGALG00000009825;
1:33508994|33528552	exon	323	ENSGALG00000009825;
1:33511314|33528552	exon	128	ENSGALG00000009825;
1:33519872|33528552	exon	372	ENSGALG00000009825;
1:33527901|33528552	exon	310	ENSGALG00000009825;
1:33537367|33541297	exon	603	ENSGALG00000009825;
1:33537367|33553250	exon	134	ENSGALG00000009825;
1:33562152|33566691	exon	408	ENSGALG00000009825;
1:33609500|33616758	exon	274	ENSGALG00000009835;
1:33609500|33631871	exon	136	ENSGALG00000009835;
1:33621392|33631871	exon	499	ENSGALG00000009835;
1:33641815|33651406	intergenic_region	120	n/a
1:33641815|33655161	intergenic_region	192	n/a
1:3370510|3371095	intergenic_region	225	n/a
1:33747707|33748682	intron	269	ENSGALG00000009842;
1:33781027|33789714	exon	199	ENSGALG00000009856;
1:33782073|33790155	exon	281	ENSGALG00000009856;
1:33782073|33791882	exon	206	ENSGALG00000009856;
1:33842300|33842590	intergenic_region	289	n/a
1:33885309|33892308	exon	285	ENSGALG00000039209;
1:33885309|33896481	exon	235	ENSGALG00000039209;
1:33885309|33900193	exon	533	ENSGALG00000039209;
1:33889404|33892308	exon	190	ENSGALG00000039209;
1:33889404|33900193	exon	298	ENSGALG00000039209;
1:33900347|33903389	intron	360	ENSGALG00000039209;
1:33900347|33907993	intron	221	ENSGALG00000039209;
1:33955881|33970347	exon	687	ENSGALG00000009873;
1:33957418|33970347	exon	450	ENSGALG00000009873;
1:33959566|33970347	exon	244	ENSGALG00000009873;
1:33965551|33970347	exon	675	ENSGALG00000009873;
1:33965551|33978906	intergenic_region	227	n/a
1:33968862|33970347	exon	381	ENSGALG00000009873;
1:34004396|34029798	exon	339	ENSGALG00000026661;
1:34017378|34062989	exon	310	ENSGALG00000026661;
1:34199|39033	exon	274	ENSGALG00000041494;
1:34228647|34228894	intron	246	ENSGALG00000009875;
1:3427001|3430369	intergenic_region	368	n/a
1:3427001|3433513	intergenic_region	302	n/a
1:34499394|34506032	exon	220	ENSGALG00000009895;
1:34584497|34585697	intergenic_region	301	n/a
1:34698250|34699950	intergenic_region	207	n/a
1:35125579|35127879	exon	232	ENSGALG00000009905;
1:35234406|35242370	exon	351	ENSGALG00000009927;
1:35299844|35302584	exon	280	ENSGALG00000009942;
1:35394159|35403307	exon	553	ENSGALG00000019355;
1:35401512|35403307	exon	462	ENSGALG00000019355;
1:35483896|35487404	exon	292	ENSGALG00000009966;
1:35504637|35515714	exon	222	ENSGALG00000009975;
1:35508799|35512721	exon	222	ENSGALG00000009975;
1:35571911|35586615	exon	128	ENSGALG00000009959;
1:35571911|35591896	exon	99	ENSGALG00000009959;
1:3566878|3573922	exon	251	ENSGALG00000040369;
1:3568465|3568759	intron	293	ENSGALG00000040369;
1:3572514|3572699	intron	184	ENSGALG00000040369;
1:35741333|35742169	intron	324	ENSGALG00000010042;
1:3575339|3575510	exon	170	ENSGALG00000040369;
1:3575339|3576969	exon	22	ENSGALG00000040369;
1:35775088|35797270	exon	188	ENSGALG00000010042;
1:35775088|35805168	exon	266	ENSGALG00000010042;
1:35793256|35805168	exon	204	ENSGALG00000010042;
1:36376056|36380092	exon	326	ENSGALG00000010177;
1:36418|39033	exon	310	ENSGALG00000041494;
1:364533|373576	intergenic_region	206	n/a
1:36455033|36462941	intergenic_region	221	n/a
1:36645734|36679411	exon	399	ENSGALG00000010200;
1:36679284|36680243	intron	265	ENSGALG00000010200;
1:36726048|36731929	exon	267	ENSGALG00000010200;
1:36726048|36742998	exon	404	ENSGALG00000010200;
1:36731815|36761687	exon	315	ENSGALG00000010200;
1:36742860|36782516	exon	389	ENSGALG00000010200;
1:36761621|36782516	exon	317	ENSGALG00000010200;
1:37813479|37815602	exon	291	ENSGALG00000010227;
1:37813479|37815606	exon	434	ENSGALG00000010227;
1:37946995|37956771	intron	50	ENSGALG00000010238;
1:37952787|37959554	exon	80	ENSGALG00000010238;
1:37959465|37960232	exon	88	ENSGALG00000010238;
1:37991381|37995153	intergenic_region	163	n/a
1:38056029|38089440	exon	310	ENSGALG00000010246;
1:38061954|38079540	exon	70	ENSGALG00000010246;
1:38079402|38089440	exon	276	ENSGALG00000010246;
1:38079402|38089714	intergenic_region	137	n/a
1:38079402|38095880	intergenic_region	312	n/a
1:38095807|38099180	intergenic_region	72	n/a
1:38185443|38196015	exon	302	ENSGALG00000010253;
1:38185443|38197483	exon	247	ENSGALG00000010253;
1:38185443|38203464	exon	265	ENSGALG00000010253;
1:3929661|3932306	exon	486	ENSGALG00000009279;
1:3929661|3936414	exon	285	ENSGALG00000009279;
1:3934549|3954166	exon	397	ENSGALG00000009279;
1:39569911|39576271	exon	201	ENSGALG00000010325;
1:39590848|39609111	exon	428	ENSGALG00000010325;
1:3980798|3990454	exon	185	ENSGALG00000009279;
1:40124944|40134266	exon	332	ENSGALG00000010940;
1:40124944|40142631	exon	647	ENSGALG00000010940;
1:40124944|40161139	exon	295	ENSGALG00000010940;
1:40124944|40169217	exon	398	ENSGALG00000010940;
1:40129961|40130207	intron	245	ENSGALG00000010940;
1:40134072|40142631	intron	368	ENSGALG00000010940;
1:40134077|40142631	exon	363	ENSGALG00000010940;
1:40134077|40161139	exon	246	ENSGALG00000010940;
1:40140045|40142631	exon	309	ENSGALG00000010940;
1:40140045|40169217	exon	388	ENSGALG00000010940;
1:4015612|4019311	exon	334	ENSGALG00000009279;
1:4015612|4025430	exon	169	ENSGALG00000009279;
1:40160987|40185766	exon	198	ENSGALG00000010940;
1:40719104|40726710	exon	244	ENSGALG00000042269;
1:40726565|40746801	intergenic_region	196	n/a
1:40726565|40749799	intergenic_region	310	n/a
1:40762257|40768147	intergenic_region	264	n/a
1:40904844|40907354	intron	125	ENSGALG00000010975;
1:40948512|40949083	exon	570	ENSGALG00000010975;
1:40992138|40998415	intron	198	ENSGALG00000010975;
1:41009950|41023480	exon	461	ENSGALG00000010975;
1:41009950|41032723	exon	235	ENSGALG00000010975;
1:41009950|41047502	exon	401	ENSGALG00000010975;
1:41020625|41023480	exon	347	ENSGALG00000010975;
1:41020625|41032723	exon	284	ENSGALG00000010975;
1:41637486|41654661	exon	192	ENSGALG00000010992;
1:4250272|4253661	exon	227	ENSGALG00000006753;
1:4268491|4268734	exon	242	ENSGALG00000006731;
1:4268491|4274098	intron	331	ENSGALG00000006731;
1:42863929|42865543	intergenic_region	114	n/a
1:42863933|42865543	intergenic_region	110	n/a
1:42869534|42873801	exon	351	ENSGALG00000033106;
1:42869534|42878863	exon	247	ENSGALG00000033106;
1:42869534|42886816	intergenic_region	226	n/a
1:42878714|42889242	intergenic_region	148	n/a
1:42983934|42993041	exon	448	ENSGALG00000011206;
1:42983934|42994870	exon	255	ENSGALG00000011206;
1:43329890|43355959	exon	171	ENSGALG00000035493;
1:43443158|43450324	intron	49	ENSGALG00000030550;
1:44662732|44670915	exon	282	ENSGALG00000011280;
1:44680641|44683630	exon	271	ENSGALG00000011280;
1:44844274|44846263	exon	392	ENSGALG00000030515;
1:44844301|44846263	exon	505	ENSGALG00000030515;
1:44845701|44846263	exon	386	ENSGALG00000030515;
1:45074114|45077641	exon	256	ENSGALG00000011309;
1:45074114|45079767	exon	356	ENSGALG00000011309;
1:45074114|45085571	exon	256	ENSGALG00000011309;
1:45074114|45091426	exon	322	ENSGALG00000011309;
1:45095445|45104792	exon	103	ENSGALG00000011309;
1:45122739|45126071	exon	502	ENSGALG00000011309;
1:45254282|45254638	intergenic_region	273	n/a
1:45329412|45333573	exon	121	ENSGALG00000011327;
1:45334569|45349989	exon	269	ENSGALG00000011327;
1:45349881|45355739	exon	107	ENSGALG00000011327;
1:45349881|45358150	exon	425	ENSGALG00000011327;
1:45354716|45358150	intron	318	ENSGALG00000011327;
1:45355663|45358150	exon	258	ENSGALG00000011327;
1:45399594|45401967	exon	151	ENSGALG00000011342;
1:45409726|45413247	exon	238	ENSGALG00000011342;
1:45453586|45475886	exon	134	ENSGALG00000011357;
1:45453586|45481783	exon	441	ENSGALG00000011357;
1:45453586|45485483	intergenic_region	223	n/a
1:45469893|45470746	intron	257	ENSGALG00000011357;
1:45533649|45534196	intergenic_region	279	n/a
1:45554736|45555559	intergenic_region	427	n/a
1:45776317|45785048	exon	208	ENSGALG00000043701;
1:45812514|45830866	exon	314	ENSGALG00000011456;
1:45830732|45837689	intergenic_region	297	n/a
1:45830732|45850737	intergenic_region	445	n/a
1:45830732|45876512	intergenic_region	286	n/a
1:45837524|45850737	intergenic_region	164	n/a
1:45874730|45877049	intergenic_region	217	n/a
1:45874730|45877186	intergenic_region	300	n/a
1:46050596|46050896	intron	299	ENSGALG00000031699;
1:46660235|46660445	intergenic_region	209	n/a
1:46679079|46681923	exon	384	ENSGALG00000011504;
1:46698646|46701734	exon	121	ENSGALG00000011514;
1:46721713|46725056	exon	328	ENSGALG00000011531;
1:46780362|46808455	exon	485	ENSGALG00000011549;
1:47272541|47287313	exon	204	ENSGALG00000011569;
1:47290326|47290623	intron	296	ENSGALG00000011569;
1:47705163|47708003	exon	346	ENSGALG00000011643;
1:47721177|47729721	exon	236	ENSGALG00000011643;
1:47733060|47735244	exon	462	ENSGALG00000011651;
1:47746128|47757352	exon	351	ENSGALG00000011662;
1:47828357|47845401	exon	243	ENSGALG00000011682;
1:47828357|47854127	exon	243	ENSGALG00000011682;
1:47836049|47854127	exon	197	ENSGALG00000011682;
1:48305957|48307150	exon	353	ENSGALG00000011800;
1:48362922|48363267	exon	242	ENSGALG00000011803;
1:48363101|48365435	intron	299	ENSGALG00000011803;
1:48610615|48611214	exon	598	ENSGALG00000041348;
1:48908291|48911890	exon	421	ENSGALG00000011814;
1:48908291|48919173	exon	375	ENSGALG00000011814;
1:48929472|48948544	intergenic_region	138	n/a
1:48932051|48932246	intron	194	ENSGALG00000029583;
1:48940651|48948544	exon	282	ENSGALG00000029583;
1:48940651|48950596	exon	367	ENSGALG00000029583;
1:48940651|48958288	intergenic_region	363	n/a
1:48943259|48948544	exon	302	ENSGALG00000029583;
1:48943259|48950596	exon	385	ENSGALG00000029583;
1:48943259|48958288	intergenic_region	383	n/a
1:48948405|48950596	exon	221	ENSGALG00000029583;
1:48948405|48958288	intergenic_region	221	n/a
1:48950512|48958288	intergenic_region	302	n/a
1:49034744|49047436	exon	290	ENSGALG00000011847;
1:49034744|49051767	exon	230	ENSGALG00000011847;
1:49034744|49066026	exon	220	ENSGALG00000011847;
1:49051229|49066026	exon	291	ENSGALG00000011847;
1:49054901|49056765	intron	262	ENSGALG00000011847;
1:49153639|49169943	exon	192	ENSGALG00000036238;
1:49162913|49169943	exon	431	ENSGALG00000036238;
1:49213128|49217512	exon	434	ENSGALG00000011863;
1:49213131|49217512	exon	431	ENSGALG00000011863;
1:49381701|49387335	exon	350	ENSGALG00000011878;
1:49529097|49540476	exon	111	ENSGALG00000041687;
1:49531809|49540476	exon	564	ENSGALG00000041687;
1:49531809|49542597	exon	249	ENSGALG00000041687;
1:49535645|49535919	exon	273	ENSGALG00000041687;
1:49539037|49540476	exon	402	ENSGALG00000041687;
1:49621178|49623687	exon	380	ENSGALG00000038599;
1:49700382|49703130	exon	211	ENSGALG00000011958;
1:49730305|49740562	exon	233	ENSGALG00000011965;
1:49742240|49742665	exon	323	ENSGALG00000011965;
1:49802809|49805776	exon	728	ENSGALG00000011976;
1:49802813|49805776	exon	113	ENSGALG00000011976;
1:49961014|49970369	intergenic_region	168	n/a
1:49971608|49975165	exon	412	ENSGALG00000012013;
1:50007151|50017148	exon	324	ENSGALG00000012024;
1:50172877|50180001	exon	400	ENSGALG00000012050;
1:50177268|50180001	exon	297	ENSGALG00000012050;
1:50184106|50187485	exon	158	ENSGALG00000012050;
1:50192505|50198235	exon	452	ENSGALG00000012050;
1:50231507|50237518	intron	150	ENSGALG00000012050;
1:50236611|50237518	intron	272	ENSGALG00000012050;
1:50237320|50243327	intergenic_region	331	n/a
1:50261394|50266683	intergenic_region	277	n/a
1:50275143|50276068	intergenic_region	133	n/a
1:50873994|50874446	exon	322	ENSGALG00000041766;
1:50989630|50991156	intron	292	ENSGALG00000012272;
1:50994804|50997783	exon	425	ENSGALG00000012272;
1:510288|512050	intron	298	ENSGALG00000029341;
1:51170138|51170808	intergenic_region	258	n/a
1:51172577|51173853	exon	109	ENSGALG00000034518;
1:51806627|51807591	intron	50	ENSGALG00000043092;
1:51817210|51817563	exon	352	ENSGALG00000043092;
1:51817210|51822176	exon	508	ENSGALG00000043092;
1:51866612|51866940	intron	327	ENSGALG00000043092;
1:51914369|51925060	intergenic_region	254	n/a
1:51914369|51987719	intergenic_region	274	n/a
1:51940453|51941645	intergenic_region	177	n/a
1:51987494|51987719	exon	224	ENSGALG00000012540;
1:51987494|51997944	exon	370	ENSGALG00000012540;
1:52145811|52146086	intron	274	ENSGALG00000012546;
1:52145816|52146086	intron	269	ENSGALG00000012546;
1:52189711|52194504	intergenic_region	178	n/a
1:52743744|52745328	intron	356	ENSGALG00000012559;
1:52744659|52745328	intron	76	ENSGALG00000012559;
1:52789479|52807607	intron	232	ENSGALG00000012559;
1:52879225|52897962	exon	294	ENSGALG00000012559;
1:52958328|52960063	exon	237	ENSGALG00000012559;
1:52958328|52970175	exon	112	ENSGALG00000012559;
1:52993928|52999507	exon	341	ENSGALG00000012559;
1:530087|539742	exon	427	ENSGALG00000029341;
1:530087|542342	exon	415	ENSGALG00000029341;
1:530087|542790	exon	340	ENSGALG00000029341;
1:53341557|53344168	exon	331	ENSGALG00000012611;
1:53387144|53390084	exon	168	ENSGALG00000012619;
1:53399680|53406445	exon	96	ENSGALG00000012631;
1:536019|539742	exon	290	ENSGALG00000029341;
1:53645674|53645955	intron	280	ENSGALG00000012638;
1:53667642|53668051	intron	97	ENSGALG00000012638;
1:53732387|53745200	exon	119	ENSGALG00000029484;
1:53736691|53741376	exon	546	ENSGALG00000029484;
1:53934379|53942732	exon	169	ENSGALG00000012658;
1:53941130|53942732	exon	301	ENSGALG00000012658;
1:542189|542790	exon	355	ENSGALG00000029341;
1:54326316|54330272	exon	302	ENSGALG00000028254;
1:543497|543899	intron	401	ENSGALG00000029341;
1:543592|543899	intron	306	ENSGALG00000029341;
1:54384239|54397275	exon	377	ENSGALG00000012697;
1:54384239|54413158	exon	235	ENSGALG00000012697;
1:54509467|54527121	intron	331	ENSGALG00000030607;
1:54685731|54696319	exon	257	ENSGALG00000041193;
1:54689282|54696319	exon	271	ENSGALG00000041193;
1:54745464|54752079	exon	252	ENSGALG00000031457;
1:54764168|54767822	exon	253	ENSGALG00000033789;
1:54767089|54767822	exon	447	ENSGALG00000033789;
1:54814730|54815058	intron	327	ENSGALG00000029746;
1:554109|560603	exon	207	ENSGALG00000029341;
1:55577848|55586035	exon	134	ENSGALG00000012763;
1:55581762|55586035	exon	358	ENSGALG00000012763;
1:55623167|55625770	intergenic_region	339	n/a
1:55788984|55792102	exon	417	ENSGALG00000046187;
1:55796626|55801375	intergenic_region	96	n/a
1:56239820|56242433	intergenic_region	451	n/a
1:56445|64465	exon	252	ENSGALG00000041494;
1:56457053|56471808	exon	118	ENSGALG00000012823;
1:56460660|56462833	exon	230	ENSGALG00000012823;
1:56462716|56471808	exon	381	ENSGALG00000012823;
1:56645485|56671136	intergenic_region	425	n/a
1:56752002|56765222	intergenic_region	399	n/a
1:56754357|56765222	exon	438	ENSGALG00000035108;
1:56756930|56765222	exon	247	ENSGALG00000035108;
1:56903432|56926441	exon	246	ENSGALG00000012857;
1:56988791|57006130	exon	296	ENSGALG00000012865;
1:56988791|57006182	exon	913	ENSGALG00000012865;
1:56988791|57043666	exon	254	ENSGALG00000012865;
1:56994579|57006182	exon	754	ENSGALG00000012865;
1:57032642|57043666	exon	364	ENSGALG00000012865;
1:57397531|57400480	exon	352	ENSGALG00000012876;
1:57417624|57419442	intron	362	ENSGALG00000012877;
1:57417624|57424606	intron	524	ENSGALG00000012877;
1:57446824|57447041	exon	216	ENSGALG00000012877;
1:58268631|58269186	intron	239	ENSGALG00000041619;
1:58268647|58269186	intron	223	ENSGALG00000041619;
1:58268650|58269186	intron	220	ENSGALG00000041619;
1:586044|597180	exon	207	ENSGALG00000043178;
1:58889226|58891155	intron	263	ENSGALG00000012913;
1:58911742|58917701	exon	87	ENSGALG00000012913;
1:59022146|59057808	intergenic_region	164	n/a
1:59047495|59057808	intergenic_region	164	n/a
1:59115480|59118699	intergenic_region	244	n/a
1:59389976|59391377	intergenic_region	282	n/a
1:59398312|59404449	intergenic_region	271	n/a
1:59403116|59404449	intergenic_region	262	n/a
1:59536428|59547904	intron	174	ENSGALG00000012944;
1:59589604|59590924	intergenic_region	249	n/a
1:59780959|59792400	intron	191	ENSGALG00000012956;
1:59781879|59792400	intron	100	ENSGALG00000012956;
1:59786490|59790277	exon	426	ENSGALG00000012956;
1:59786490|59792400	exon	617	ENSGALG00000012956;
1:59786490|59807056	intron	263	ENSGALG00000012956;
1:59786490|59833199	exon	177	ENSGALG00000012956;
1:59786490|59844873	exon	366	ENSGALG00000012956;
1:59786490|59859134	exon	298	ENSGALG00000012956;
1:59790100|59792400	exon	191	ENSGALG00000012956;
1:59831708|59844873	exon	184	ENSGALG00000012956;
1:59844683|59859134	exon	310	ENSGALG00000012956;
1:59844683|59871777	exon	285	ENSGALG00000012956;
1:59859012|59871777	exon	285	ENSGALG00000012956;
1:59859012|59879831	exon	234	ENSGALG00000012956;
1:59859012|59896912	exon	264	ENSGALG00000012956;
1:59871612|59879831	exon	277	ENSGALG00000012956;
1:59871612|59896912	exon	307	ENSGALG00000012956;
1:59879717|59896912	exon	256	ENSGALG00000012956;
1:599707|611466	exon	193	ENSGALG00000043178;
1:60038057|60042955	intron	324	ENSGALG00000012974;
1:60112127|60114072	intron	243	ENSGALG00000012975;
1:60312050|60312278	intron	227	ENSGALG00000012986;
1:60358811|60359175	exon	277	ENSGALG00000012987;
1:6046991|6057792	exon	259	ENSGALG00000035563;
1:60533797|60541120	exon	549	ENSGALG00000012992;
1:606199|611466	exon	350	ENSGALG00000043178;
1:6066005|6087737	exon	274	ENSGALG00000035563;
1:6066005|6137873	exon	363	ENSGALG00000035563;
1:60683905|60684322	exon	416	ENSGALG00000012994;
1:60683905|60712672	exon	167	ENSGALG00000012994;
1:60699124|60712672	exon	396	ENSGALG00000012994;
1:60731750|60734384	exon	277	ENSGALG00000012994;
1:60731750|60746713	exon	277	ENSGALG00000012994;
1:60734243|60746713	exon	333	ENSGALG00000012994;
1:60774797|60806579	exon	426	ENSGALG00000012994;
1:60791634|60806579	exon	291	ENSGALG00000012994;
1:60806418|60851841	exon	304	ENSGALG00000012994;
1:6086580|6137873	exon	244	ENSGALG00000035563;
1:60981036|60981329	exon	292	ENSGALG00000012998;
1:61005578|61007458	intron	230	ENSGALG00000035533;
1:61016803|61017039	exon	235	ENSGALG00000035533;
1:611380|628036	intron	273	ENSGALG00000043178;
1:611380|630882	intron	85	ENSGALG00000043178;
1:61213331|61215528	exon	362	ENSGALG00000038402;
1:61244984|61277239	intergenic_region	111	n/a
1:61472258|61481121	exon	278	ENSGALG00000013022;
1:61472258|61503510	exon	196	ENSGALG00000013022;
1:61472258|61532364	exon	275	ENSGALG00000013022;
1:61500392|61503510	exon	357	ENSGALG00000013022;
1:61525145|61532364	intron	378	ENSGALG00000013022;
1:61525623|61532364	exon	275	ENSGALG00000013022;
1:61575146|61579713	exon	207	ENSGALG00000013022;
1:61603611|61608833	intron	110	ENSGALG00000013022;
1:61758628|61759020	intron	391	ENSGALG00000013034;
1:61774|62915	intron	296	ENSGALG00000041494;
1:61774|64238	intron	323	ENSGALG00000041494;
1:61774|64465	intron	548	ENSGALG00000041494;
1:61822216|61832872	exon	339	ENSGALG00000013034;
1:61875181|61895165	exon	398	ENSGALG00000013037;
1:61884336|61895165	exon	478	ENSGALG00000013037;
1:61977764|62006844	exon	265	ENSGALG00000013042;
1:62002419|62006844	exon	352	ENSGALG00000013042;
1:62177496|62179277	exon	352	ENSGALG00000045122;
1:62184240|62184666	intron	425	ENSGALG00000045122;
1:62218665|62228514	exon	77	ENSGALG00000003466;
1:6223572|6232892	exon	630	ENSGALG00000033772;
1:6237317|6259027	exon	380	ENSGALG00000033772;
1:62664227|62666105	exon	261	ENSGALG00000028186;
1:62664227|62681842	exon	317	ENSGALG00000028186;
1:63002579|63007507	intergenic_region	136	n/a
1:63071595|63076111	intergenic_region	351	n/a
1:63098236|63101333	intergenic_region	157	n/a
1:63098239|63101333	intergenic_region	224	n/a
1:63148331|63162208	exon	372	ENSGALG00000013095;
1:63151048|63154388	exon	376	ENSGALG00000013095;
1:63151048|63162208	exon	637	ENSGALG00000013095;
1:63151048|63162726	intron	341	ENSGALG00000013095;
1:63151048|63163546	intron	338	ENSGALG00000013095;
1:63151048|63164186	intron	566	ENSGALG00000013095;
1:63151128|63162208	exon	424	ENSGALG00000013095;
1:6329439|6348115	exon	157	ENSGALG00000014038;
1:64083144|64118013	exon	289	ENSGALG00000013117;
1:64093877|64108147	exon	302	ENSGALG00000013117;
1:64194172|64209379	exon	94	ENSGALG00000013117;
1:64502933|64511013	exon	307	ENSGALG00000013134;
1:64504210|64519886	exon	507	ENSGALG00000013134;
1:64608847|64611935	intergenic_region	107	n/a
1:64608847|64612599	intergenic_region	524	n/a
1:64608847|64619886	intergenic_region	393	n/a
1:64608847|64627028	intergenic_region	331	n/a
1:64608847|64639679	intergenic_region	207	n/a
1:64970594|64974542	intron	257	ENSGALG00000013143;
1:65357193|65363778	exon	248	ENSGALG00000013173;
1:65371306|65376496	exon	247	ENSGALG00000013174;
1:65653776|65662128	intergenic_region	404	n/a
1:65660327|65662128	intergenic_region	300	n/a
1:65660327|65662143	intergenic_region	315	n/a
1:65660327|65666507	intergenic_region	357	n/a
1:65660327|65734457	intergenic_region	542	n/a
1:65687853|65734457	intergenic_region	370	n/a
1:65734370|65768112	intergenic_region	170	n/a
1:65759138|65768112	intergenic_region	271	n/a
1:65870209|65887352	intergenic_region	160	n/a
1:65874630|65887352	intergenic_region	464	n/a
1:65887191|65890699	intergenic_region	274	n/a
1:66069724|66085917	exon	326	ENSGALG00000032768;
1:66083175|66085917	exon	240	ENSGALG00000032768;
1:66129812|66142902	intron	123	ENSGALG00000032768;
1:66194448|66200553	exon	322	ENSGALG00000032768;
1:66560835|66567966	exon	288	ENSGALG00000013210;
1:66560835|66570633	exon	237	ENSGALG00000013210;
1:66562666|66570633	exon	417	ENSGALG00000013210;
1:66567767|66581899	exon	306	ENSGALG00000013210;
1:66570481|66581899	exon	344	ENSGALG00000013210;
1:66599826|66619219	exon	191	ENSGALG00000013210;
1:66617027|66622007	exon	577	ENSGALG00000013210;
1:66660806|66670777	intron	304	ENSGALG00000013211;
1:66670632|66672790	intron	207	ENSGALG00000013211;
1:66670632|66709453	exon	236	ENSGALG00000013211;
1:66703814|66709453	exon	201	ENSGALG00000013211;
1:66723475|66731517	intron	218	ENSGALG00000013211;
1:66901043|66905129	exon	313	ENSGALG00000013229;
1:67253284|67255878	exon	159	ENSGALG00000030943;
1:67551534|67552420	intergenic_region	252	n/a
1:67575160|67608456	intergenic_region	358	n/a
1:67581334|67587291	intergenic_region	288	n/a
1:67581334|67608456	intergenic_region	195	n/a
1:67587192|67608456	intergenic_region	293	n/a
1:67786334|67800872	exon	324	ENSGALG00000014071;
1:67935710|67938678	exon	339	ENSGALG00000014071;
1:67935710|67946761	exon	525	ENSGALG00000014071;
1:6797464|6823738	exon	169	ENSGALG00000006682;
1:68025290|68038882	intergenic_region	334	n/a
1:68039986|68040514	exon	282	ENSGALG00000014083;
1:6806202|6823738	exon	119	ENSGALG00000006682;
1:6806202|6834555	exon	202	ENSGALG00000006682;
1:68164701|68168277	exon	278	ENSGALG00000014094;
1:68201688|68206822	exon	182	ENSGALG00000014096;
1:68219359|68221629	exon	150	ENSGALG00000014096;
1:6823438|6823738	exon	299	ENSGALG00000006682;
1:68268068|68268620	intron	253	ENSGALG00000014106;
1:68268068|68277891	intron	140	ENSGALG00000014106;
1:68277815|68283012	intron	184	ENSGALG00000014106;
1:68277815|68306824	exon	441	ENSGALG00000014106;
1:68304368|68306824	exon	366	ENSGALG00000014106;
1:68304368|68319811	exon	131	ENSGALG00000014106;
1:68317832|68319811	exon	199	ENSGALG00000014106;
1:683613|685185	exon	410	ENSGALG00000039420;
1:68433308|68452394	exon	131	ENSGALG00000014140;
1:68440131|68444186	exon	250	ENSGALG00000014140;
1:68479898|68483022	exon	331	ENSGALG00000014159;
1:6851638|6857557	exon	466	ENSGALG00000043593;
1:6851638|6861148	exon	288	ENSGALG00000043593;
1:6851638|6863523	exon	181	ENSGALG00000043593;
1:68598077|68598508	intron	430	ENSGALG00000014167;
1:68605449|68608090	exon	331	ENSGALG00000014167;
1:68649699|68712311	exon	443	ENSGALG00000014178;
1:6886945|6889367	exon	133	ENSGALG00000034992;
1:68893990|68899901	exon	181	ENSGALG00000014186;
1:68893990|68913661	exon	343	ENSGALG00000014186;
1:68894249|68899901	exon	443	ENSGALG00000014186;
1:68894249|68913661	exon	262	ENSGALG00000014186;
1:68913435|68936261	exon	338	ENSGALG00000014186;
1:6898714|6908844	intergenic_region	355	n/a
1:69080316|69087735	exon	268	ENSGALG00000014189;
1:69082520|69087735	exon	430	ENSGALG00000014189;
1:69085878|69087735	exon	336	ENSGALG00000014189;
1:69085880|69087735	exon	336	ENSGALG00000014189;
1:69139108|69146349	exon	568	ENSGALG00000029308;
1:69139108|69148727	intergenic_region	240	n/a
1:69198821|69209293	exon	261	ENSGALG00000014201;
1:69198821|69213794	exon	344	ENSGALG00000014201;
1:69209190|69213794	exon	357	ENSGALG00000014201;
1:6923882|6932835	intergenic_region	291	n/a
1:69777418|69785042	intron	312	ENSGALG00000014213;
1:69784415|69785042	intron	281	ENSGALG00000014213;
1:69784905|69798724	exon	249	ENSGALG00000014213;
1:69784905|69807900	exon	329	ENSGALG00000014213;
1:69784905|69824148	exon	480	ENSGALG00000014213;
1:69807819|69824148	exon	311	ENSGALG00000014213;
1:69816543|69824148	exon	231	ENSGALG00000014213;
1:69926374|69929701	exon	248	ENSGALG00000019261;
1:69947023|69972880	exon	516	ENSGALG00000019261;
1:69968786|69972880	exon	308	ENSGALG00000019261;
1:70056870|70057176	intergenic_region	305	n/a
1:70304173|70306506	exon	317	ENSGALG00000014226;
1:70304173|70346234	intergenic_region	303	n/a
1:70346085|70352740	intron	148	ENSGALG00000046179;
1:70346085|70355190	intron	169	ENSGALG00000046179;
1:70346085|70364579	intron	226	ENSGALG00000046179;
1:70581597|70590898	exon	492	ENSGALG00000014233;
1:70691518|70692714	exon	260	ENSGALG00000014234;
1:70691518|70703511	exon	368	ENSGALG00000014234;
1:70691518|70718289	exon	124	ENSGALG00000014234;
1:70703430|70712054	exon	64	ENSGALG00000014234;
1:70703430|70718289	exon	357	ENSGALG00000014234;
1:70711888|70718289	exon	169	ENSGALG00000014234;
1:70738364|70747671	intron	143	ENSGALG00000014234;
1:71194632|71250226	intergenic_region	353	n/a
1:71194632|71274005	intergenic_region	175	n/a
1:71204319|71214864	intergenic_region	210	n/a
1:71214698|71227827	intergenic_region	244	n/a
1:71214698|71231646	intergenic_region	230	n/a
1:71214698|71235956	intergenic_region	230	n/a
1:71214698|71240700	intergenic_region	327	n/a
1:71214698|71250226	intergenic_region	612	n/a
1:71214698|71253483	intergenic_region	165	n/a
1:71214698|71274005	intergenic_region	374	n/a
1:71214698|71290187	intergenic_region	315	n/a
1:71250114|71274005	intergenic_region	248	n/a
1:71289920|71290187	intron	266	ENSGALG00000028840;
1:71332174|71361210	exon	193	ENSGALG00000041470;
1:71355734|71358487	exon	340	ENSGALG00000041470;
1:71468461|71471439	exon	427	ENSGALG00000013911;
1:71475764|71485011	exon	174	ENSGALG00000013911;
1:71475764|71489432	exon	306	ENSGALG00000013911;
1:71479022|71481028	exon	288	ENSGALG00000013911;
1:71479022|71481030	exon	288	ENSGALG00000013911;
1:71479022|71489432	exon	292	ENSGALG00000013911;
1:71484207|71484546	intron	338	ENSGALG00000013911;
1:71484767|71489432	exon	375	ENSGALG00000013911;
1:71584048|71584516	intron	235	ENSGALG00000012921;
1:71584048|71589099	intron	228	ENSGALG00000012921;
1:71793530|71794584	exon	171	ENSGALG00000031503;
1:71793530|71819775	exon	368	ENSGALG00000031503;
1:71793530|71859573	exon	171	ENSGALG00000031503;
1:71802926|71803972	exon	327	ENSGALG00000031503;
1:71802926|71819775	exon	131	ENSGALG00000031503;
1:71802926|71859573	exon	131	ENSGALG00000031503;
1:71819577|71859573	exon	197	ENSGALG00000031503;
1:71859179|71859573	exon	393	ENSGALG00000031503;
1:71937865|71942444	intron	235	ENSGALG00000040393;
1:72018862|72021737	intergenic_region	347	n/a
1:72057735|72058776	exon	344	ENSGALG00000037030;
1:72153248|72153488	intron	239	ENSGALG00000030195;
1:72519797|72522721	intron	287	ENSGALG00000017295;
1:72519818|72522721	intron	266	ENSGALG00000017295;
1:72652475|72665677	intergenic_region	315	n/a
1:72655593|72660889	intergenic_region	308	n/a
1:72655593|72665677	intergenic_region	600	n/a
1:72655593|72706207	intergenic_region	596	n/a
1:72655593|72731369	intergenic_region	315	n/a
1:72655593|72740344	intergenic_region	597	n/a
1:72656302|72660889	exon	247	ENSGALG00000031666;
1:72660719|72665677	exon	273	ENSGALG00000031666;
1:72839173|72841617	intergenic_region	241	n/a
1:73050371|73053409	exon	354	ENSGALG00000017291;
1:73050371|73060097	exon	219	ENSGALG00000017291;
1:73075210|73081847	exon	300	ENSGALG00000017291;
1:73075210|73084326	exon	536	ENSGALG00000017291;
1:73075210|73086499	exon	529	ENSGALG00000017291;
1:73081717|73086499	exon	358	ENSGALG00000017291;
1:73211321|73223214	exon	186	ENSGALG00000026776;
1:73459819|73467930	exon	415	ENSGALG00000017282;
1:73466942|73467930	exon	245	ENSGALG00000017282;
1:73471458|73472753	exon	706	ENSGALG00000017282;
1:74500414|74504762	intron	259	ENSGALG00000017274;
1:74504659|74514868	exon	280	ENSGALG00000017274;
1:746203|748280	exon	418	ENSGALG00000032868;
1:7464650|7465457	exon	237	ENSGALG00000013926;
1:7464650|7468927	exon	536	ENSGALG00000013926;
1:75194684|75217878	exon	121	ENSGALG00000013272;
1:75322145|75322487	intergenic_region	341	n/a
1:75357121|75358918	exon	277	ENSGALG00000014347;
1:75357121|75359571	exon	248	ENSGALG00000014347;
1:75357333|75359571	exon	200	ENSGALG00000014347;
1:753661|754829	intergenic_region	364	n/a
1:75381050|75382237	exon	272	ENSGALG00000014346;
1:75381050|75387563	exon	332	ENSGALG00000014346;
1:75381050|75387844	intron	768	ENSGALG00000014346;
1:75381925|75387563	exon	479	ENSGALG00000014346;
1:75381925|75387844	intron	213	ENSGALG00000014346;
1:75381925|75398921	intron	322	ENSGALG00000014346;
1:75383988|75387844	intron	231	ENSGALG00000014346;
1:75398039|75398921	intron	247	ENSGALG00000014346;
1:75422636|75426259	intron	398	ENSGALG00000014346;
1:75726128|75728327	exon	120	ENSGALG00000014331;
1:75998976|76007972	intergenic_region	220	n/a
1:76005686|76007972	intergenic_region	281	n/a
1:76007751|76009562	intron	351	ENSGALG00000040184;
1:76030755|76045806	intergenic_region	315	n/a
1:76031830|76040783	exon	375	ENSGALG00000040184;
1:76031830|76045806	intergenic_region	486	n/a
1:76031871|76045761	intergenic_region	400	n/a
1:76031871|76045806	intergenic_region	369	n/a
1:76063293|76066344	intergenic_region	329	n/a
1:76084260|76086337	exon	373	ENSGALG00000036447;
1:76087173|76108881	exon	298	ENSGALG00000036447;
1:760903|761832	exon	294	ENSGALG00000038520;
1:76091722|76104339	exon	294	ENSGALG00000036447;
1:7617912|7623746	exon	152	ENSGALG00000030324;
1:7617912|7624410	exon	240	ENSGALG00000030324;
1:7617912|7627408	exon	375	ENSGALG00000030324;
1:7617912|7628438	exon	323	ENSGALG00000030324;
1:764468|766133	exon	305	ENSGALG00000038520;
1:76522273|76524798	exon	310	ENSGALG00000041564;
1:76541072|76577337	exon	198	ENSGALG00000041564;
1:76561072|76577337	exon	351	ENSGALG00000041564;
1:76577081|76577337	exon	255	ENSGALG00000041564;
1:76577081|76586867	intron	50	ENSGALG00000041564;
1:76577081|76602836	intron	320	ENSGALG00000041564;
1:76586453|76586867	intron	293	ENSGALG00000041564;
1:76586453|76602836	intron	243	ENSGALG00000041564;
1:76840664|76848008	exon	264	ENSGALG00000014426;
1:76893429|76893723	intergenic_region	293	n/a
1:76991276|76992188	intron	108	ENSGALG00000013565;
1:76991276|76993897	exon	196	ENSGALG00000013565;
1:77069772|77072234	exon	585	ENSGALG00000014457;
1:77257699|77258549	exon	327	ENSGALG00000014513;
1:77915047|77917406	exon	195	ENSGALG00000014746;
1:77999280|77999619	exon	338	ENSGALG00000014749;
1:78322733|78329875	exon	307	ENSGALG00000031890;
1:78322733|78335605	exon	401	ENSGALG00000031890;
1:78322733|78341981	exon	286	ENSGALG00000031890;
1:78329354|78335605	exon	305	ENSGALG00000031890;
1:78470428|78476088	intron	216	ENSGALG00000037951;
1:78471671|78476088	exon	164	ENSGALG00000037951;
1:79056212|79103611	intron	184	ENSGALG00000014791;
1:79266667|79268340	intergenic_region	105	n/a
1:79321602|79323607	exon	641	ENSGALG00000045606;
1:79322027|79323607	exon	636	ENSGALG00000045606;
1:79322411|79323607	exon	405	ENSGALG00000045606;
1:79323341|79323607	exon	265	ENSGALG00000045606;
1:79388324|79388900	exon	128	ENSGALG00000032036;
1:79488434|79494452	exon	239	ENSGALG00000032361;
1:79527551|79540994	exon	388	ENSGALG00000032361;
1:79657417|79661727	intron	325	ENSGALG00000032361;
1:79870152|79872988	intron	308	ENSGALG00000014970;
1:79895341|79899836	exon	32	ENSGALG00000014970;
1:79917040|79918717	exon	405	ENSGALG00000033186;
1:80052753|80057522	exon	346	ENSGALG00000014977;
1:80088012|80093498	exon	284	ENSGALG00000014977;
1:80244427|80251888	exon	192	ENSGALG00000032247;
1:80245617|80246685	exon	145	ENSGALG00000032247;
1:80246281|80246685	exon	275	ENSGALG00000032247;
1:80246281|80247559	exon	275	ENSGALG00000032247;
1:80247435|80248050	exon	277	ENSGALG00000032247;
1:80248676|80251197	exon	136	ENSGALG00000032247;
1:80248873|80249272	intron	398	ENSGALG00000032247;
1:80248880|80249272	intron	391	ENSGALG00000032247;
1:80255352|80258709	exon	113	ENSGALG00000032247;
1:80256573|80261667	exon	372	ENSGALG00000032247;
1:80258709|80259058	intron	348	ENSGALG00000032247;
1:80259058|80261667	exon	203	ENSGALG00000032247;
1:80312117|80312419	intron	301	ENSGALG00000015006;
1:80343677|80345972	exon	270	ENSGALG00000015016;
1:80343677|80363242	exon	294	ENSGALG00000015016;
1:80513749|80519384	intergenic_region	282	n/a
1:805410|821792	exon	281	ENSGALG00000040060;
1:80609017|80611104	exon	203	ENSGALG00000015069;
1:80609017|80617642	exon	325	ENSGALG00000015069;
1:80754279|80758766	exon	381	ENSGALG00000015077;
1:807746|810876	exon	240	ENSGALG00000040060;
1:81237272|81237533	intergenic_region	260	n/a
1:82215401|82216605	exon	268	ENSGALG00000040620;
1:82539626|82572638	intron	180	ENSGALG00000029187;
1:82572516|82591778	intron	306	ENSGALG00000029187;
1:82591592|82617347	intron	260	ENSGALG00000029187;
1:82617271|82624768	intron	254	ENSGALG00000029187;
1:82644913|82659105	intron	85	ENSGALG00000029187;
1:83068828|83086988	exon	84	ENSGALG00000035629;
1:83079003|83086988	exon	362	ENSGALG00000035629;
1:83175554|83177133	exon	430	ENSGALG00000039538;
1:83609370|83610701	exon	464	ENSGALG00000029298;
1:83700267|83717489	intron	217	ENSGALG00000015230;
1:83700267|83734948	intron	281	ENSGALG00000015230;
1:83700698|83709341	exon	383	ENSGALG00000015230;
1:83700698|83713470	exon	433	ENSGALG00000015230;
1:83700698|83714203	exon	314	ENSGALG00000015230;
1:83700698|83717489	exon	212	ENSGALG00000015230;
1:83700698|83734948	exon	208	ENSGALG00000015230;
1:83709230|83717489	exon	265	ENSGALG00000015230;
1:83730036|83734948	exon	233	ENSGALG00000015230;
1:83774335|83784914	exon	128	ENSGALG00000015233;
1:84210874|84235664	exon	431	ENSGALG00000015252;
1:84228373|84235664	exon	410	ENSGALG00000015252;
1:84228373|84246481	exon	313	ENSGALG00000015252;
1:84228373|84250127	exon	319	ENSGALG00000015252;
1:84243393|84246481	exon	418	ENSGALG00000015252;
1:84243393|84250127	exon	289	ENSGALG00000015252;
1:84429167|84441164	intergenic_region	200	n/a
1:84543903|84554016	intron	260	ENSGALG00000015258;
1:84543903|84562567	intron	124	ENSGALG00000015258;
1:84547026|84554016	exon	487	ENSGALG00000015258;
1:84547026|84558645	exon	40	ENSGALG00000015258;
1:84547026|84562567	exon	351	ENSGALG00000015258;
1:84557143|84562567	exon	257	ENSGALG00000015258;
1:84601620|84611941	exon	356	ENSGALG00000015267;
1:84661750|84666094	intergenic_region	402	n/a
1:84828490|84835551	exon	92	ENSGALG00000015273;
1:84833612|84846387	exon	225	ENSGALG00000015273;
1:84871617|84876105	exon	109	ENSGALG00000015285;
1:84874046|84876105	exon	299	ENSGALG00000015285;
1:85026364|85029755	exon	269	ENSGALG00000015307;
1:86679483|86706653	exon	146	ENSGALG00000015351;
1:87246342|87248113	intergenic_region	82	n/a
1:87297736|87299704	intergenic_region	242	n/a
1:87297736|87310706	intergenic_region	237	n/a
1:87297736|87315272	intergenic_region	317	n/a
1:87297736|87317596	intergenic_region	330	n/a
1:87491668|87498899	intergenic_region	184	n/a
1:87493499|87498899	intergenic_region	91	n/a
1:87495570|87495861	exon	290	ENSGALG00000022871;
1:87495570|87498899	intergenic_region	381	n/a
1:88256231|88268179	exon	489	ENSGALG00000015367;
1:8825780|8896962	exon	378	ENSGALG00000006560;
1:88496631|88501288	intergenic_region	90	n/a
1:88496631|88513608	intergenic_region	227	n/a
1:88496631|88523658	intergenic_region	218	n/a
1:88499942|88513608	intergenic_region	137	n/a
1:88499942|88523658	intergenic_region	128	n/a
1:88507674|88509159	intergenic_region	224	n/a
1:88510056|88513608	exon	663	ENSGALG00000015377;
1:88510056|88523658	exon	128	ENSGALG00000015377;
1:88510056|88535809	exon	99	ENSGALG00000015377;
1:88514192|88523496	intron	336	ENSGALG00000015377;
1:88517485|88523496	intron	331	ENSGALG00000015377;
1:88523253|88523658	intron	404	ENSGALG00000015377;
1:8853301|8856516	intron	335	ENSGALG00000006560;
1:8853301|8878255	intron	323	ENSGALG00000006560;
1:8853304|8856516	intron	360	ENSGALG00000006560;
1:88568865|88584024	intergenic_region	208	n/a
1:8867109|8878255	intron	62	ENSGALG00000006560;
1:8874665|8878255	exon	219	ENSGALG00000006560;
1:8874665|8896962	exon	338	ENSGALG00000006560;
1:8874665|8935340	exon	276	ENSGALG00000006560;
1:88806245|88812200	exon	141	ENSGALG00000022866;
1:8896842|8935340	exon	331	ENSGALG00000006560;
1:8961266|8962428	exon	325	ENSGALG00000006560;
1:8963939|8968593	exon	219	ENSGALG00000006560;
1:8968373|8973681	exon	310	ENSGALG00000006560;
1:89700492|89706501	exon	164	ENSGALG00000015412;
1:89737087|89738652	intron	227	ENSGALG00000015412;
1:89774571|89793303	intergenic_region	159	n/a
1:90405243|90418428	intergenic_region	375	n/a
1:91254835|91266977	intergenic_region	514	n/a
1:91335577|91343518	exon	205	ENSGALG00000039302;
1:91429425|91443425	exon	243	ENSGALG00000015435;
1:91441218|91443425	exon	247	ENSGALG00000015435;
1:91458134|91482239	exon	398	ENSGALG00000015435;
1:91471167|91482239	exon	338	ENSGALG00000015435;
1:91515814|91528108	intergenic_region	397	n/a
1:91526247|91528108	exon	467	ENSGALG00000015438;
1:91671563|91673984	exon	286	ENSGALG00000015446;
1:91689278|91710055	exon	191	ENSGALG00000015446;
1:91696571|91700182	exon	351	ENSGALG00000015446;
1:91696571|91710055	exon	344	ENSGALG00000015446;
1:91698408|91710055	exon	184	ENSGALG00000015446;
1:91703080|91710055	exon	165	ENSGALG00000015446;
1:91996318|92000970	intron	148	ENSGALG00000015464;
1:92020911|92030765	exon	157	ENSGALG00000015464;
1:92020911|92030820	exon	157	ENSGALG00000015464;
1:92020911|92037779	exon	157	ENSGALG00000015464;
1:92020911|92047981	intergenic_region	107	n/a
1:92037359|92037779	exon	419	ENSGALG00000015464;
1:92037359|92047981	intergenic_region	107	n/a
1:92080843|92087846	intron	324	ENSGALG00000036738;
1:92085518|92087836	intron	293	ENSGALG00000036738;
1:92085518|92087846	intron	303	ENSGALG00000036738;
1:92085518|92093527	intron	503	ENSGALG00000036738;
1:92375564|92378951	exon	386	ENSGALG00000037655;
1:92908210|92910200	intergenic_region	106	n/a
1:935414|938895	exon	391	ENSGALG00000008036;
1:940141|941921	exon	71	ENSGALG00000008036;
1:940141|942285	exon	235	ENSGALG00000008036;
1:940141|942359	exon	688	ENSGALG00000008036;
1:95100618|95103975	intron	129	ENSGALG00000031990;
1:95143813|95148385	exon	284	ENSGALG00000042771;
1:95143813|95172270	exon	378	ENSGALG00000042771;
1:95166559|95172270	exon	559	ENSGALG00000042771;
1:95323843|95327571	intergenic_region	126	n/a
1:9569719|9581923	exon	338	ENSGALG00000038225;
1:96340631|96340958	exon	326	ENSGALG00000042104;
1:96574281|96577787	exon	196	ENSGALG00000015511;
1:98626178|98627410	exon	221	ENSGALG00000015693;
1:98626178|98636234	exon	200	ENSGALG00000015693;
1:98626178|98642655	exon	221	ENSGALG00000015693;
1:98636110|98642655	exon	285	ENSGALG00000015693;
1:98656649|98663499	exon	299	ENSGALG00000015693;
1:98670537|98686630	exon	386	ENSGALG00000015693;
1:98677173|98689475	exon	354	ENSGALG00000015693;
1:98686451|98694252	exon	379	ENSGALG00000015693;
1:98697699|98762983	intergenic_region	126	n/a
1:98708890|98710613	intergenic_region	305	n/a
1:98708890|98762983	intergenic_region	145	n/a
1:98710452|98726543	intergenic_region	212	n/a
1:98907097|98917274	intron	254	ENSGALG00000019198;
1:99038858|99040565	intergenic_region	312	n/a
1:99331338|99332848	exon	166	ENSGALG00000015701;
1:99331338|99336043	exon	352	ENSGALG00000015701;
1:999569|1001149	intron	308	ENSGALG00000008144;
10:10048046|10061121	exon	441	ENSGALG00000032546;
10:10050514|10061121	exon	51	ENSGALG00000032546;
10:10057157|10061121	exon	417	ENSGALG00000032546;
10:10290515|10300289	exon	370	ENSGALG00000004960;
10:1035148|1037978	exon	475	ENSGALG00000030988;
10:10357240|10363368	intergenic_region	207	n/a
10:10708199|10715748	exon	113	ENSGALG00000033780;
10:10741712|10751936	exon	293	ENSGALG00000031348;
10:10747416|10751936	exon	357	ENSGALG00000031348;
10:11033909|11037817	exon	181	ENSGALG00000005992;
10:11088091|11091094	exon	173	ENSGALG00000006002;
10:11242883|11249132	exon	360	ENSGALG00000006036;
10:1161512|1163716	intron	107	ENSGALG00000030812;
10:11670125|11685604	exon	334	ENSGALG00000006225;
[truncated: 9,677 more rows]

## Sheet: Table S3
Table S3. Flank intron length statitics.
Length(log10)	number of upstream intron	number of downstream intron	Total	Percentage(%)
2	1271	1244	2515	5.66709
3	6942	6505	13447	30.3004
4	9165	9549	18714	42.1686
5	4633	4592	9225	20.7869
6	244	234	478	1.07709
Total	22255	22124	44379

## Sheet: Table S4
Table S4. Differentially expressed circRNAs (Fold change>2,q-value<0.05) in different granulosa cells.
groupA.VS.groupB	circRNAs_id	read_count.A	read_count.B	log2(FoldChange)	q_value
F6.VS.F1	1:107967318|107971668-	0	11.044	-5.7642	0.016727
F6.VS.F1	1:121851504|121861534+	19.0362	142.571	-2.8913	8.45e-10
F6.VS.F1	1:121860087|121861534+	1.29274	18.3602	-3.543	0.02206
F6.VS.F1	1:123601683|123604161-	0	8.96223	-5.4729	0.028843
F6.VS.F1	1:12802548|12818506+	0.798913	18.7272	-4.0403	0.0086203
F6.VS.F1	1:131818469|131836184+	0	7.36561	-5.1528	0.045862
F6.VS.F1	1:13396552|13400906-	224.067	72.2459	1.6265	1.41e-05
F6.VS.F1	1:135528932|135544759-	9.1667	0	5.3997	0.032232
F6.VS.F1	1:137039170|137063676+	7.62178	0	5.1702	0.044009
F6.VS.F1	1:137388144|137400045+	99.2426	258.649	-1.3741	0.0012115
F6.VS.F1	1:137465582|137472149+	0	8.69777	-5.4114	0.032201
F6.VS.F1	1:138313057|138313643+	10.0217	0	5.5532	0.023929
F6.VS.F1	1:144566257|144635363-	115.513	48.5341	1.2428	0.028134
F6.VS.F1	1:15145295|15151689+	186.869	52.7183	1.8178	7.77e-06
F6.VS.F1	1:162406458|162410507+	14.8007	0	6.0731	0.0092487
F6.VS.F1	1:194886713|194887468-	28.5755	4.2412	2.6565	0.023842
F6.VS.F1	1:195049093|195055350-	21.7743	1.22198	3.7922	0.0068418
F6.VS.F1	1:195807294|195808827-	8.39762	0	5.2751	0.038235
F6.VS.F1	1:26195655|26253949-	8.00184	0	5.2344	0.040275
F6.VS.F1	1:33139602|33158641-	8.18144	0	5.2755	0.038084
F6.VS.F1	1:41009950|41032723+	1.37666	20.9827	-3.7485	0.0059318
F6.VS.F1	1:41020625|41023480+	0	8.97047	-5.4694	0.029132
F6.VS.F1	1:47290326|47290623+	10.3908	0	5.574	0.023474
F6.VS.F1	1:48940651|48958288-	10.3182	44.5248	-2.0698	0.00822
F6.VS.F1	1:50231507|50237518-	8.39722	0	5.2999	0.036464
F6.VS.F1	1:61244984|61277239+	12.637	0	5.8263	0.015234
F6.VS.F1	1:61525145|61532364+	89.7886	32.5927	1.4467	0.0095963
F6.VS.F1	1:63151048|63162208+	106.276	240.608	-1.1689	0.01136
F6.VS.F1	1:66703814|66709453+	0	8.93768	-5.472	0.028877
F6.VS.F1	1:67581334|67587291+	40.0858	104.809	-1.3799	0.015685
F6.VS.F1	1:67587192|67608456+	63.2009	178.288	-1.4924	0.00041854
F6.VS.F1	1:68304368|68306824+	39.8217	105.419	-1.3867	0.02013
F6.VS.F1	1:71479022|71481028-	80.7549	30.2518	1.4007	0.027837
F6.VS.F1	1:76031830|76045806+	43.4417	12.3886	1.7833	0.032232
F6.VS.F1	1:78471671|78476088-	5.13833	86.2957	-4.019	7.83e-11
F6.VS.F1	1:84228373|84235664+	41.7106	11.9687	1.7563	0.033492
F6.VS.F1	1:84543903|84562567+	0	7.46723	-5.2206	0.04175
F6.VS.F1	1:88496631|88501288+	58.8995	124.572	-1.0734	0.024108
F6.VS.F1	1:98670537|98686630+	5.88036	33.2026	-2.4139	0.016392
F6.VS.F1	10:14367416|14367882+	19.016	334.106	-4.0442	1.19e-07
F6.VS.F1	10:16815932|16816478-	357.992	652.926	-0.86215	0.012612
F6.VS.F1	10:2382465|2390087+	37.1785	108.044	-1.5187	0.0047308
F6.VS.F1	10:3265423|3268467+	0	7.12895	-5.1568	0.045005
F6.VS.F1	10:3458455|3463226-	186.618	93.7473	0.98739	0.030127
F6.VS.F1	10:5685011|5688992+	1504.39	682.387	1.1333	0.010507
F6.VS.F1	10:9375098|9375282+	9.25897	0	5.2305	0.04372
F6.VS.F1	10:9375098|9389380+	16.3724	0.725044	4.1165	0.012612
F6.VS.F1	11:18307886|18313371+	4.48879	26.9963	-2.465	0.035466
F6.VS.F1	11:2409312|2432252+	370.79	755.717	-1.0225	0.00089907
F6.VS.F1	11:5183050|5190907-	101.064	31.5013	1.6589	0.0020156
F6.VS.F1	12:13201096|13206272-	4.51861	64.0755	-3.7059	1.32e-06
F6.VS.F1	12:13218801|13238064-	0	8.43576	-5.2187	0.044009
F6.VS.F1	12:13271034|13277678-	0	17.8461	-6.4284	0.0039283
F6.VS.F1	12:13321566|13324443-	0	10.0531	-5.5884	0.023563
F6.VS.F1	12:1360335|1366895+	20.7898	66.8042	-1.6713	0.0094776
F6.VS.F1	12:13793689|13798322-	32.1525	0	7.1306	0.0004129
F6.VS.F1	12:16512688|16518716-	84.4231	202.812	-1.2571	0.0062326
F6.VS.F1	12:190123|192172+	11.749	0.725044	3.6231	0.045449
F6.VS.F1	12:19277619|19282467+	0	7.88647	-5.2929	0.037681
F6.VS.F1	12:19287242|19287839+	0	7.66754	-5.1837	0.044609
F6.VS.F1	12:4859853|4863462+	16.9046	0	6.2655	0.0059318
F6.VS.F1	12:4859853|4869268+	43.6549	3.2795	3.581	0.00018903
F6.VS.F1	12:4859853|4872553+	9.41151	0	5.3998	0.032602
F6.VS.F1	12:9000575|9001598+	66.9546	193.973	-1.5238	0.0001233
F6.VS.F1	12:9731040|9731334-	42.7252	9.68697	2.0907	0.010183
F6.VS.F1	13:16391112|16391361+	0	11.1093	-5.7791	0.016392
F6.VS.F1	13:16426517|16430114+	4.22248	69.6461	-3.9151	4.27e-07
F6.VS.F1	13:16607636|16648476-	18.868	64.7701	-1.7565	0.0066711
F6.VS.F1	13:16633259|16648476-	656.258	1351.04	-1.037	0.0032227
F6.VS.F1	13:17434740|17437080+	40.3362	11.9241	1.7286	0.036381
F6.VS.F1	13:2855552|2856904+	39.7763	108.596	-1.4329	0.023115
F6.VS.F1	13:2972703|2976156+	0	23.1289	-6.7464	0.0016583
F6.VS.F1	13:2973569|2976156+	0	103.17	-8.7271	4.39e-07
F6.VS.F1	13:2973574|2976156+	0	14.8653	-6.1824	0.0070903
F6.VS.F1	14:3045841|3079818-	20.9573	0	6.5636	0.0026327
F6.VS.F1	14:4622069|4634542+	830.305	238.63	1.7935	1.24e-09
F6.VS.F1	14:4622069|4652346+	74.8871	27.6403	1.423	0.021667
F6.VS.F1	14:5989199|5990027+	15.1149	1.3118	3.2474	0.033385
F6.VS.F1	14:6869885|6881297+	11.1261	0	5.6849	0.019139
F6.VS.F1	14:8456629|8458408-	0.532609	14.5309	-4.1303	0.01639
F6.VS.F1	14:8456629|8458456-	185.356	1168.79	-2.64	1.97e-15
F6.VS.F1	14:8474032|8484682-	12.7989	47.2539	-1.8425	0.015941
F6.VS.F1	14:8483516|8484682-	4.49514	34.139	-2.8526	0.010297
F6.VS.F1	14:9981525|9983217+	7.27194	0	5.1101	0.047726
F6.VS.F1	15:1189080|1193619-	20.9569	3.65414	2.4082	0.038126
F6.VS.F1	15:1189080|1252611-	18.2522	1.52748	3.2507	0.032351
F6.VS.F1	15:3320480|3343175+	0	14.4251	-6.1452	0.0076464
F6.VS.F1	15:3331692|3343175+	0	7.85399	-5.2923	0.037571
F6.VS.F1	15:3332058|3343175+	0	9.04786	-5.3237	0.038235
F6.VS.F1	15:3334924|3343175+	0	8.65643	-5.433	0.030572
F6.VS.F1	15:7651424|7655209-	10.5277	0	5.6318	0.021019
F6.VS.F1	15:9196465|9207744+	312.926	180.077	0.79509	0.046589
F6.VS.F1	17:9310643|9321084+	9.16908	0	5.4225	0.030707
F6.VS.F1	17:9310643|9327965+	451.088	199.712	1.1696	0.00060456
F6.VS.F1	17:9310643|9357314+	8.5078	0	5.3303	0.035057
F6.VS.F1	17:9574806|9611350-	43.0806	11.1695	1.8967	0.021019
F6.VS.F1	17:9634667|9679228-	81.0934	34.8588	1.2016	0.04372
F6.VS.F1	18:6458031|6470104+	62.8037	158.633	-1.333	0.0080309
F6.VS.F1	18:6458031|6470139+	17.6922	52.3073	-1.545	0.039275
F6.VS.F1	18:6458031|6473500+	12.3083	0	5.8464	0.014254
F6.VS.F1	18:6458031|6489174+	0	10.5018	-5.7064	0.018407
F6.VS.F1	18:6487961|6489174+	89.2816	1701.52	-4.234	1.3e-57
F6.VS.F1	19:3894246|3948369+	53.2447	169.302	-1.6631	8.22e-05
F6.VS.F1	19:3894246|3966467+	24.8291	81.3335	-1.6867	0.0062381
F6.VS.F1	19:3959944|3966467+	17.7932	83.6083	-2.1901	0.00012237
F6.VS.F1	19:7833856|7838562-	33.3938	114.563	-1.7546	0.0041161
F6.VS.F1	19:7905960|7921009-	7.70611	36.9761	-2.2149	0.015103
F6.VS.F1	2:100387789|100393772+	0	46.7112	-7.7062	4.8e-05
F6.VS.F1	2:107907215|107909297+	9.22238	0	5.277	0.040275
F6.VS.F1	2:118363607|118366684-	48.9126	106.502	-1.1108	0.042265
F6.VS.F1	2:118566815|118614067-	7.38252	0	5.1331	0.045862
F6.VS.F1	2:121768708|121812585-	27.1266	0.700807	4.8852	0.00041854
F6.VS.F1	2:121808498|121812585-	8.72896	0	5.3637	0.033385
F6.VS.F1	2:122724344|122746834-	7.81629	0	5.2088	0.041966
F6.VS.F1	2:127911236|127938150+	48.9689	117.567	-1.2465	0.036403
F6.VS.F1	2:128000303|128010888+	0	7.1653	-5.1494	0.0457
F6.VS.F1	2:13362166|13428694+	0	12.2122	-5.8936	0.013518
F6.VS.F1	2:13450685|13469268+	8.46623	75.9069	-3.135	5.72e-07
F6.VS.F1	2:13469010|13469268+	6.10788	68.9304	-3.4467	1.75e-07
F6.VS.F1	2:13555371|13564928+	0	14.489	-6.0951	0.0092358
F6.VS.F1	2:136831286|136833620+	127.521	36.2247	1.8036	0.00028993
F6.VS.F1	2:136831286|136839651+	42.6021	9.99277	2.0589	0.010183
F6.VS.F1	2:140598335|140602986-	11.1054	0	5.7019	0.018281
F6.VS.F1	2:142207897|142211314-	22.3303	2.6236	2.9209	0.018407
F6.VS.F1	2:14265684|14296835+	113.001	35.2451	1.666	0.0062326
F6.VS.F1	2:147303909|147308894-	0	8.03332	-5.3277	0.035466
F6.VS.F1	2:15371782|15375098-	67.4928	26.3613	1.3415	0.039293
F6.VS.F1	2:16964890|16971112-	0	32.2801	-7.232	0.00030263
F6.VS.F1	2:16964890|16978049-	1.46059	90.8786	-5.8889	3.95e-11
F6.VS.F1	2:16964890|16978582-	0	43.5345	-7.6237	6.63e-05
F6.VS.F1	2:17009972|17015489-	0	11.0519	-5.7372	0.017947
F6.VS.F1	2:17108701|17108985-	0	16.7382	-6.3464	0.0047801
F6.VS.F1	2:18343792|18345656+	0	14.629	-6.1623	0.0074345
F6.VS.F1	2:27517332|27523017-	28.3551	2.74977	3.2413	0.0024845
F6.VS.F1	2:27635116|27639908-	8.14305	0	5.2571	0.039243
F6.VS.F1	2:314340|317862+	0	10.2327	-5.6563	0.020529
F6.VS.F1	2:43862637|43863043+	12.4373	0	5.8554	0.014006
F6.VS.F1	2:4552918|4566782+	49.3155	182.4	-1.8807	9.56e-06
F6.VS.F1	2:50911841|50914961-	0	32.2708	-7.2144	0.00032434
F6.VS.F1	2:55274134|55289556-	0	7.18598	-5.1645	0.04461
F6.VS.F1	2:60845117|60848408-	0	15.5871	-6.2102	0.0068418
F6.VS.F1	2:60845117|60851641-	0	9.69552	-5.59	0.022947
F6.VS.F1	2:61913962|61966379-	60.0926	195.045	-1.6847	1.9e-05
F6.VS.F1	2:65866606|65880133-	20.4893	59.651	-1.5084	0.030273
F6.VS.F1	2:67591900|67599728-	74.2723	24.1658	1.6022	0.012994
F6.VS.F1	2:68298429|68301080-	117.875	50.9428	1.1984	0.023563
F6.VS.F1	2:75502|78826-	126.281	57.8151	1.1187	0.035766
F6.VS.F1	2:78367653|78402322+	8.25403	0	5.223	0.041966
F6.VS.F1	2:78857229|78863022+	7.97519	0	5.2341	0.040241
F6.VS.F1	2:78926049|78946010+	138.581	34.6139	1.983	1.34e-05
F6.VS.F1	2:78945814|78982827+	39.4416	7.60165	2.3085	0.0076053
F6.VS.F1	2:79951678|79964012-	8.65995	0	5.3171	0.036381
F6.VS.F1	2:81376730|81379921-	9.08317	0	5.3408	0.035466
F6.VS.F1	2:81379782|81402197-	35.9858	9.92719	1.8179	0.045959
F6.VS.F1	2:84961141|84973956-	46.7551	15.0036	1.6184	0.030303
F6.VS.F1	2:8705224|8707332+	191.629	79.2113	1.2664	0.0065446
F6.VS.F1	2:891882|893207+	97.3051	282.115	-1.5258	0.00012237
F6.VS.F1	2:905893|910098+	20.8662	130.694	-2.5987	1.81e-07
F6.VS.F1	2:909365|910098+	19.1222	96.7338	-2.3083	3.65e-05
F6.VS.F1	2:9386905|9397166-	9.18757	0	5.2444	0.042283
F6.VS.F1	2:96985346|97021092-	31.5796	5.20616	2.5224	0.017718
F6.VS.F1	2:96985346|97076505-	63.3119	9.53687	2.6859	0.00012237
F6.VS.F1	2:97020632|97076505-	49.6904	12.975	1.8971	0.014578
F6.VS.F1	20:1084035|1103571+	7.21506	0	5.1001	0.048589
F6.VS.F1	20:13650287|13664099-	39.661	168.255	-2.0713	4.19e-05
F6.VS.F1	20:13663507|13666367-	126.004	368.481	-1.5417	3.74e-06
F6.VS.F1	20:1405920|1412182-	31.6195	4.50179	2.7269	0.0080309
F6.VS.F1	20:2426006|2445902-	305.153	53.2847	2.5075	3.97e-11
F6.VS.F1	21:1143760|1144110-	10.4441	0	5.6187	0.021646
F6.VS.F1	21:6359510|6371508-	202.289	64.2054	1.649	1.24e-05
F6.VS.F1	22:858018|862387-	66.4157	24.1195	1.447	0.028826
F6.VS.F1	23:4762335|4768089+	0.646368	19.9033	-4.5131	0.0038799
F6.VS.F1	23:5084518|5086817-	72.3804	165.842	-1.187	0.0061738
F6.VS.F1	24:217837|218152-	30.9726	5.72346	2.3187	0.042277
F6.VS.F1	24:3331415|3334669+	9.01098	0	5.3712	0.033385
F6.VS.F1	24:347596|352172-	7.56808	0	5.1553	0.044617
F6.VS.F1	24:378328|378963-	49.9955	11.244	2.117	0.0065597
F6.VS.F1	26:1194036|1194227-	0	7.15319	-5.155	0.045238
F6.VS.F1	26:2190881|2193337-	0	8.43576	-5.2187	0.044009
F6.VS.F1	26:4857446|4864529+	152.593	3.2795	5.3977	4.6e-17
F6.VS.F1	26:5070900|5073085+	11.9345	56.1311	-2.2069	0.0017305
F6.VS.F1	27:1685257|1698046+	12.0177	0	5.7906	0.016001
F6.VS.F1	28:2871348|2871746-	22.6458	143.207	-2.6363	1.16e-05
F6.VS.F1	28:3349749|3350309+	85.0126	2.87594	4.5036	0.0026618
F6.VS.F1	3:104364362|104380251+	0	12.3558	-5.925	0.012612
F6.VS.F1	3:105904262|105910102-	9.46561	0	5.4534	0.029571
F6.VS.F1	3:106598560|106613528+	0	12.071	-5.8788	0.013736
F6.VS.F1	3:106598560|106622116+	0	20.1962	-6.5737	0.0026618
F6.VS.F1	3:106598560|106630076+	0	11.2062	-5.7823	0.016392
F6.VS.F1	3:106610942|106613528+	42.8379	298.579	-2.7685	1.17e-07
F6.VS.F1	3:106610942|106630076+	11.1235	104.787	-3.0762	0.015106
F6.VS.F1	3:106622005|106630076+	27.3104	208.647	-2.9201	1.26e-12
F6.VS.F1	3:107824498|107824675+	4.42017	25.7454	-2.4419	0.038126
F6.VS.F1	3:108006777|108007786+	18.6554	1.45009	3.465	0.019629
F6.VS.F1	3:110194918|110197324-	9.8962	0	5.5442	0.024103
F6.VS.F1	3:110488216|110508342+	11.824	0	5.7684	0.01647
F6.VS.F1	3:110488216|110516558+	39.763	6.72152	2.4956	0.0033774
F6.VS.F1	3:12409641|12423596+	0	8.42506	-5.3417	0.035466
F6.VS.F1	3:18681300|18692054-	280.008	154.495	0.85492	0.021811
F6.VS.F1	3:26669147|26679910+	0	30.6097	-7.1611	0.00037995
F6.VS.F1	3:31950184|31953494+	5.1803	95.9605	-4.167	5.43e-12
F6.VS.F1	3:31950184|31964827+	0	20.32	-6.6115	0.0023189
F6.VS.F1	3:31963046|31973773+	13.9427	120.177	-3.0924	5.48e-10
F6.VS.F1	3:41274950|41279720+	7.67866	0	5.1787	0.04372
F6.VS.F1	3:43375398|43418983+	90.5946	17.4715	2.333	4.19e-05
F6.VS.F1	3:44502159|44511693-	22.4743	201.609	-3.1443	3.47e-13
F6.VS.F1	3:46294920|46300446+	253.335	579.146	-1.185	0.011008
F6.VS.F1	3:46294920|46329753+	7.03547	54.5076	-2.8965	0.00019979
F6.VS.F1	3:46340586|46350806+	7.27155	32.2905	-2.0717	0.04372
F6.VS.F1	3:48315065|48325250-	8.10108	0	5.2539	0.039275
F6.VS.F1	3:48381467|48389101+	376.541	219.977	0.77381	0.04372
F6.VS.F1	3:49255967|49256303+	0	11.5249	-5.7755	0.016764
F6.VS.F1	3:49255967|49280945+	4.17196	44.5936	-3.3612	0.00041854
F6.VS.F1	3:51335806|51401735+	53.0159	9.39002	2.4487	0.00048923
F6.VS.F1	3:52450661|52452735-	3.04311	24.589	-2.805	0.022947
F6.VS.F1	3:55179024|55194700+	0	8.29359	-5.3228	0.036464
F6.VS.F1	3:55411|59155-	40.8075	101.667	-1.2899	0.039555
F6.VS.F1	3:59458418|59462705-	14.0117	0	6.0097	0.010183
F6.VS.F1	3:66368196|66370759-	0.730297	14.7794	-4.025	0.016727
F6.VS.F1	3:66378304|66381687-	61.0087	212.103	-1.7828	4.19e-05
F6.VS.F1	3:66390168|66402723-	8.63012	37.0686	-2.0283	0.032548
F6.VS.F1	3:66399375|66402723-	370.11	806.846	-1.1189	0.01083
F6.VS.F1	3:66590322|66621473+	0	8.22507	-5.3515	0.034416
F6.VS.F1	3:66699168|66707019+	7.4575	0	5.1158	0.04775
F6.VS.F1	3:72843349|72858523-	0	28.8704	-7.0566	0.0005504
F6.VS.F1	3:72847468|72858523-	0	48.173	-7.746	4.19e-05
F6.VS.F1	3:72847468|72871521-	0	54.4172	-7.9028	2.11e-05
F6.VS.F1	3:72858242|72871521-	0	17.3049	-6.3789	0.0045102
F6.VS.F1	3:72868845|72871521-	0	22.5201	-6.7145	0.0017888
F6.VS.F1	3:78289461|78319926+	7.91195	0	5.2057	0.042277
F6.VS.F1	3:80822165|80823185-	8.79758	0	5.3545	0.034118
F6.VS.F1	3:88859884|88864993-	65.9463	25.1757	1.3765	0.029571
F6.VS.F1	3:93023492|93040456+	14.8078	0	6.0549	0.0095963
F6.VS.F1	4:13953577|13955706-	12.5624	0	5.8733	0.013518
F6.VS.F1	4:17836452|17841359-	402.199	122.169	1.7102	1.14e-06
F6.VS.F1	4:2315623|2316385+	48.8233	129.22	-1.3893	0.014254
F6.VS.F1	4:24284280|24292963+	8.70231	0	5.3656	0.033312
F6.VS.F1	4:31792699|31802348-	754.444	1782.52	-1.2366	1.91e-06
F6.VS.F1	4:33266074|33268960-	13.2877	58.2851	-2.0898	0.032602
F6.VS.F1	4:3421781|3423039+	0	8.13169	-5.3094	0.036967
F6.VS.F1	4:35362021|35377488-	0	9.7889	-5.6078	0.022104
F6.VS.F1	4:35377337|35391840-	16.5069	71.6585	-2.0895	0.00041854
F6.VS.F1	4:35377337|35400774-	5.95216	29.3989	-2.2399	0.022385
F6.VS.F1	4:3554274|3554885-	10.4171	0	5.6144	0.021667
F6.VS.F1	4:43539334|43539792+	0	9.5942	-5.3874	0.035181
F6.VS.F1	4:49990652|50010410-	224.272	35.7195	2.6333	1.17e-08
F6.VS.F1	4:50442360|50455510+	12.9618	0.700807	3.74	0.042277
F6.VS.F1	4:50925751|50926158-	0	23.1463	-6.7713	0.0014586
F6.VS.F1	4:51444519|51452672-	0.969551	13.2929	-3.4343	0.043845
F6.VS.F1	4:51484767|51491776-	0	9.89908	-5.6123	0.022104
F6.VS.F1	4:51556886|51557550-	4.20139	233.485	-4.8141	0.025407
F6.VS.F1	4:58311255|58317292+	8.67248	0	5.3405	0.034744
F6.VS.F1	4:63328080|63332724+	13.3554	0	5.9245	0.012612
F6.VS.F1	4:65243784|65257234-	0	34.0111	-7.2987	0.00023666
F6.VS.F1	4:65243784|65279741-	0	19.5368	-6.5459	0.0027997
F6.VS.F1	4:67079163|67105177+	1.46059	25.3364	-3.9201	0.0062326
F6.VS.F1	4:75040127|75046071+	78.4045	2.01261	5.109	3.21e-10
F6.VS.F1	4:76900702|76907259+	16.301	1.05121	3.6367	0.022947
F6.VS.F1	4:77407519|77418742-	0	8.39584	-5.3917	0.032548
F6.VS.F1	4:78969151|78980612+	11.4015	0	5.728	0.01754
F6.VS.F1	4:78969151|78993008+	12.1674	0	5.8303	0.014578
F6.VS.F1	4:78969151|79004631+	13.814	1.05121	3.3954	0.043564
F6.VS.F1	4:83513004|83515230+	12.3765	0	5.8264	0.015103
F6.VS.F1	4:85310547|85327134+	42.7401	9.79745	2.0808	0.010036
F6.VS.F1	4:89674336|89679312-	35.1408	206.29	-2.5421	3.27e-07
F6.VS.F1	5:1188828|1189191-	0	133.039	-9.0544	8.03e-08
F6.VS.F1	5:13061358|13064218+	31.5687	451.421	-3.6275	0.0041161
F6.VS.F1	5:15821872|15828527+	1.26291	17.7741	-3.5592	0.013245
F6.VS.F1	5:18049832|18051645-	54.2345	9.93218	2.4007	0.0054455
F6.VS.F1	5:19303700|19325826+	11.1325	0	5.7062	0.018181
F6.VS.F1	5:25117899|25119650+	462.012	163.089	1.4954	2.11e-05
F6.VS.F1	5:27260040|27274294-	92.046	35.8144	1.3469	0.03117
F6.VS.F1	5:28738499|28747257-	78.5274	17.6118	2.1266	0.0026618
F6.VS.F1	5:38350342|38351089+	62.5884	18.4143	1.7328	0.023842
F6.VS.F1	5:45367872|45387836-	29.4611	91.513	-1.6081	0.0092588
F6.VS.F1	5:48059880|48066632-	440.751	264.329	0.73449	0.032602
F6.VS.F1	5:48370709|48383189+	3.70479	39.5172	-3.3019	0.00031852
F6.VS.F1	5:48497057|48502208+	123.185	59.1736	1.0505	0.030673
F6.VS.F1	5:49149592|49151450-	0	11.4472	-5.7864	0.01647
F6.VS.F1	5:49149592|49167501-	5.88354	30.589	-2.3302	0.0153
F6.VS.F1	5:49227866|49231657-	1.9932	28.3896	-3.6962	0.001129
F6.VS.F1	5:49229908|49231657-	0	10.9781	-5.7585	0.016764
F6.VS.F1	5:49231273|49273628-	9.36359	35.3293	-1.8649	0.044311
F6.VS.F1	5:49263265|49273628-	56.8092	143.959	-1.3373	0.01248
F6.VS.F1	5:49263265|49291813-	52.0513	131.182	-1.3288	0.018281
F6.VS.F1	5:50338684|50354953+	418.079	202.453	1.0435	0.0050256
F6.VS.F1	5:56479985|56486231+	24.179	0	6.6847	0.0019904
F6.VS.F1	5:6823928|6831598-	0	7.81764	-5.2838	0.038084
F6.VS.F1	5:9617503|9649035+	70.6749	167.681	-1.2388	0.0092588
F6.VS.F1	5:9696573|9699075+	0	10.4327	-5.6985	0.018544
F6.VS.F1	6:11240044|11247709-	5.41677	28.6794	-2.3185	0.044311
F6.VS.F1	6:16150306|16199991+	16.0542	0.610991	4.1535	0.014254
F6.VS.F1	6:27908448|27923029-	0	8.27354	-5.358	0.034118
F6.VS.F1	6:27914972|27916170-	13.8168	1.05121	3.3933	0.044009
F6.VS.F1	6:28208677|28215602+	4.97087	34.5935	-2.7497	0.0028716
F6.VS.F1	6:28223857|28285489+	0	14.7339	-6.1581	0.0076053
F6.VS.F1	6:28316741|28339094+	0	8.06611	-5.328	0.035466
F6.VS.F1	6:28337087|28339094+	22.4831	547.803	-4.5793	1.33e-30
F6.VS.F1	6:28337087|28346719+	0	13.4469	-6.0342	0.010036
F6.VS.F1	6:28337087|28375120+	6.44558	103.026	-3.6824	0.016764
F6.VS.F1	6:28337087|28392649+	6.63691	103.086	-3.66	0.013187
F6.VS.F1	6:30206130|30218018+	0	12.5337	-5.8788	0.014254
F6.VS.F1	6:30951022|30965348-	49.9856	168.264	-1.7308	0.0046172
F6.VS.F1	6:31916020|31918173-	25.2991	1.75202	3.6435	0.0059456
F6.VS.F1	6:9169440|9170976+	4.49514	42.7695	-3.1964	0.00077622
F6.VS.F1	6:934281|935738+	14.1278	0	6.0066	0.010372
F6.VS.F1	7:10374163|10378952-	47.9442	128.412	-1.4103	0.0072622
F6.VS.F1	7:10523857|10526184-	8.04103	0	5.2376	0.040241
F6.VS.F1	7:11923894|11925541+	410.855	207.782	0.9776	0.0099793
F6.VS.F1	7:11923894|11953147+	19.8823	2.61504	2.7471	0.040911
F6.VS.F1	7:12507966|12508983-	13.2092	0.725044	3.8053	0.029616
F6.VS.F1	7:13598132|13603914+	48.2927	1.83297	4.4303	1.41e-05
F6.VS.F1	7:15097025|15105996+	242.801	119.609	1.015	0.014477
F6.VS.F1	7:15811496|15855961-	7.94536	0	5.233	0.040241
F6.VS.F1	7:18723495|18729483-	48.1266	10.9299	2.1022	0.006685
F6.VS.F1	7:20182277|20191756+	75.0412	23.5575	1.6393	0.012612
F6.VS.F1	7:20272754|20281012+	161.273	74.3775	1.1122	0.011685
F6.VS.F1	7:2531150|2539112+	0	8.2044	-5.3546	0.034118
F6.VS.F1	7:30736704|30737974+	16.45	1.6622	3.0807	0.032602
F6.VS.F1	7:35701767|35705082+	44.7269	138.088	-1.6102	0.0047801
F6.VS.F1	7:7870044|7879327+	79.4645	24.8418	1.6494	0.01005
F6.VS.F1	8:11936640|11953276-	0	7.47935	-5.2248	0.041386
F6.VS.F1	8:1224261|1233058+	0	8.06611	-5.328	0.035466
F6.VS.F1	8:13350219|13354289-	0	9.94399	-5.6192	0.021931
F6.VS.F1	8:13350219|13384123-	2.09165	36.5006	-3.9216	8.07e-05
F6.VS.F1	8:13350219|13396959-	50.6892	149.269	-1.535	0.0026618
F6.VS.F1	8:14112045|14125538+	23.7251	4.55026	2.3097	0.039275
F6.VS.F1	8:1467271|1469296+	104.075	11.4721	3.1484	6.86e-08
F6.VS.F1	8:1564175|1574608+	7.56808	0	5.1553	0.044617
F6.VS.F1	8:16330260|16332305+	9.06428	48.0761	-2.3367	0.0056839
F6.VS.F1	8:16442793|16449865+	0	7.07192	-5.1463	0.0457
F6.VS.F1	8:23979636|23992590-	47.6483	125.143	-1.3874	0.0084768
F6.VS.F1	8:23979636|24006304-	169.642	316.484	-0.89879	0.021667
F6.VS.F1	8:25070718|25071820-	9.29996	0	5.2846	0.040241
F6.VS.F1	8:25070718|25078153-	234.781	458.003	-0.96142	0.016764
F6.VS.F1	8:26457953|26466272+	9.1329	0	5.4116	0.03159
F6.VS.F1	8:2727992|2743017+	3.44166	37.2816	-3.3624	0.00089907
F6.VS.F1	8:3469775|3479270-	21.4895	81.4145	-1.8986	0.0019323
F6.VS.F1	8:3811365|3812181-	0	15.0603	-6.207	0.006685
F6.VS.F1	8:6369673|6402248-	166.369	50.4533	1.712	0.00041854
F6.VS.F1	8:6369673|6422097-	53.8194	7.17711	2.8115	0.0019904
F6.VS.F1	8:6384248|6402248-	71.7034	27.3676	1.3762	0.02961
F6.VS.F1	8:6389826|6422097-	7.80137	0	5.2009	0.042277
F6.VS.F1	9:23223362|23229956+	69.1	5.84637	3.4931	2.43e-06
F6.VS.F1	9:23652794|23691389-	49.7755	13.8216	1.8221	0.019629
F6.VS.F1	9:23669229|23675398-	210.069	32.0526	2.6931	2.84e-09
F6.VS.F1	9:23669229|23675468-	18.0357	1.08757	3.7822	0.013569
F6.VS.F1	9:23669229|23691389-	1147.4	252.473	2.1777	1.37e-16
F6.VS.F1	9:23681371|23691389-	150.905	37.0739	2.0099	1.01e-05
F6.VS.F1	9:23917651|23926954+	1.09545	17.465	-3.7613	0.01708
F6.VS.F1	9:5699277|5701419-	81.9567	160.847	-0.96783	0.033385
F6.VS.F1	9:668813|679322+	15.3428	1.64153	2.9886	0.042277
F6.VS.F1	9:8198921|8208309+	7.42767	0	5.1317	0.045896
F6.VS.F1	9:852052|866972-	68.4956	15.0036	2.1669	0.00041255
F6.VS.F1	AADN04000776.1:31968|38203+	80.3908	13.4516	2.5441	1.34e-05
F6.VS.F1	AADN04000879.1:34216|41661+	168.797	292.343	-0.78854	0.042484
F6.VS.F1	AADN04001051.1:16023|18451+	10.0601	0	5.3997	0.034013
F6.VS.F1	AADN04002442.1:1845|2221-	18.8083	159.867	-3.0606	2.29e-12
F6.VS.F1	AADN04011981.1:3992|6466+	2.30107	19.0844	-2.8302	0.036381
F6.VS.F1	AADN04021077.1:1221|2181+	8.89364	48.5369	-2.3643	0.013245
F6.VS.F1	KQ759368.1:21077|21792-	0	9.11763	-5.4386	0.03117
F6.VS.F1	KQ759480.1:13463|14158-	19.7936	0	6.4694	0.0034363
F6.VS.F1	KQ759536.1:23037|23301+	0	9.77179	-5.4248	0.033312
F6.VS.F1	KQ759547.1:12746|13457+	141.192	50.9994	1.4496	0.029715
F6.VS.F1	W:4986226|4993440+	73.6297	31.6523	1.2055	0.045862
F6.VS.F1	W:712779|713136-	3.88756	36.4921	-3.1394	0.0016901
F6.VS.F1	Z:16684466|16692633-	32.1605	3.2795	3.1418	0.0047501
F6.VS.F1	Z:20502514|20509846-	8.11322	0	5.2258	0.041386
F6.VS.F1	Z:20753849|20787560+	68.5592	22.0011	1.6143	0.012612
F6.VS.F1	Z:22266395|22285655+	25.4029	101.749	-1.967	0.00031838
F6.VS.F1	Z:22266395|22327276+	16.1747	55.1159	-1.7438	0.015185
F6.VS.F1	Z:25372382|25381617-	10.0515	0	5.5316	0.025407
F6.VS.F1	Z:25372382|25381629-	89.9399	5.63395	3.9132	2.06e-10
F6.VS.F1	Z:25373067|25381629-	10.037	0	5.5652	0.023474
F6.VS.F1	Z:25835704|25885684+	0	10.3065	-5.6743	0.019629
F6.VS.F1	Z:34061857|34064354-	63.2113	17.8015	1.8021	0.0068418
F6.VS.F1	Z:34061857|34082568-	60.1345	18.8649	1.6506	0.012612
F6.VS.F1	Z:34123362|34125024-	41.7578	0	7.4665	0.00012237
F6.VS.F1	Z:34511574|34513860+	16.0162	702.465	-5.4227	1.66e-55
F6.VS.F1	Z:34511574|34518746+	0	9.61782	-5.5803	0.023362
F6.VS.F1	Z:34511574|34518770+	0	10.8038	-5.7396	0.017413
F6.VS.F1	Z:34511574|34523591+	48.658	1256.07	-4.6612	1.65e-65
F6.VS.F1	Z:34511574|34530748+	4.49196	94.4402	-4.3355	2.91e-12
F6.VS.F1	Z:34511574|34534979+	0	17.5859	-6.4185	0.0039525
F6.VS.F1	Z:34511574|34537145+	2.09165	127.35	-5.7267	4.11e-16
F6.VS.F1	Z:34511574|34551019+	0	53.4424	-7.8943	2.11e-05
F6.VS.F1	Z:34511574|34561275+	0	9.4385	-5.5549	0.024103
F6.VS.F1	Z:34530630|34537145+	0	9.90295	-5.6191	0.021831
F6.VS.F1	Z:41730585|41732423-	10.0491	0	5.5549	0.023842
F6.VS.F1	Z:42121988|42132775-	33.1985	2.974	3.3281	0.0017888
F6.VS.F1	Z:42129846|42132775-	16.6672	0	6.1789	0.0076053
F6.VS.F1	Z:45770250|45782792+	47.8569	8.14737	2.5065	0.00065343
F6.VS.F1	Z:47381659|47390189+	21.9805	92.7768	-2.0561	0.00012237
F6.VS.F1	Z:53788952|53801868-	9.15099	0	5.434	0.030127
F6.VS.F1	Z:54645367|54655383-	3.59103	28.5536	-2.8435	0.013518
F6.VS.F1	Z:55497326|55509966+	7.45432	42.3849	-2.4456	0.0035828
F6.VS.F1	Z:55497326|55513948+	0	9.45062	-5.5521	0.024108
F6.VS.F1	Z:56708007|56716206+	87.3162	20.9912	2.0229	0.0031349
F6.VS.F1	Z:57570693|57623985+	17.4772	95.8854	-2.4402	1.6e-05
F6.VS.F1	Z:57623870|57647907+	6.73933	52.7242	-2.9218	6.33e-05
F6.VS.F1	Z:57623870|57670658+	4.28254	39.017	-3.1304	0.00035359
F6.VS.F1	Z:57623870|57703950+	1.76846	17.0437	-3.0272	0.032201
F6.VS.F1	Z:57681950|57703950+	9.72914	39.4159	-1.991	0.018544
F6.VS.F1	Z:57698727|57703950+	21.7711	86.5499	-1.9698	0.0010294
F6.VS.F1	Z:58114124|58123373+	626.957	296.426	1.0761	0.00096222
F6.VS.F1	Z:58375257|58379783-	13.8132	0.700807	3.878	0.026205
F6.VS.F1	Z:63559237|63569326+	14.8251	0.610991	4.049	0.016592
F6.VS.F1	Z:63559688|63569326+	98.4877	11.5652	3.0564	9.18e-09
F6.VS.F1	Z:68661985|68668565-	117.262	212.402	-0.85122	0.040049
F6.VS.F1	Z:7439094|7441361-	0	6.9372	-5.1086	0.048949
F6.VS.F1	Z:78953427|78958856-	1.17898	15.4072	-3.3862	0.025819
F6.VS.F1	Z:79636059|79638978+	26.7052	4.43621	2.5038	0.018544
SYF.VS.F1	1:100838506|100871511+	17.3619	69.4708	-1.9607	0.020594
SYF.VS.F1	1:100847315|100857608+	8.09295	67.1164	-2.99	0.00027325
SYF.VS.F1	1:100847315|100871511+	99.3758	455.919	-2.1755	0.00032881
SYF.VS.F1	1:100847315|100892335+	7.32857	42.4226	-2.4653	0.014274
SYF.VS.F1	1:100847315|100907424+	14.2306	55.3939	-1.9239	0.015553
SYF.VS.F1	1:100847315|100916083+	66.3219	226.808	-1.7534	0.011674
SYF.VS.F1	1:100853999|100871511+	1.93027	25.1473	-3.4781	0.0093661
SYF.VS.F1	1:100904769|100916083+	21.1254	122.654	-2.4994	0.00052227
SYF.VS.F1	1:100904769|100935601+	0.695862	20.6638	-4.5204	0.0066694
SYF.VS.F1	1:100915909|100942751+	0	9.31252	-5.9989	0.033887
SYF.VS.F1	1:100933692|100942751+	4.02265	43.3038	-3.3682	0.00019623
SYF.VS.F1	1:111899913|111914000+	0	14.3689	-6.5799	0.01356
SYF.VS.F1	1:111899913|111931180+	3.47396	38.2658	-3.4261	0.00049926
SYF.VS.F1	1:111909902|111931180+	0	16.2051	-6.6965	0.011573
SYF.VS.F1	1:116322643|116324894-	14.5511	0	6.8045	0.0096116
SYF.VS.F1	1:120374230|120380050+	0	13.2465	-6.4645	0.017059
SYF.VS.F1	1:120674663|120696562+	19.3089	0	7.1862	0.0045025
SYF.VS.F1	1:121851504|121861534+	10.255	124.585	-3.5633	3.64e-11
SYF.VS.F1	1:123601683|123604161-	0	7.82314	-5.7556	0.047506
SYF.VS.F1	1:130318780|130319547+	129.862	26.5566	2.2757	1.47e-05
SYF.VS.F1	1:13396552|13400906-	420.036	63.1311	2.7245	1.14e-13
SYF.VS.F1	1:13412546|13413610-	163.772	32.4774	2.3115	0.00040824
SYF.VS.F1	1:137039170|137063676+	14.274	0	6.773	0.010287
SYF.VS.F1	1:137050954|137076576+	72.302	1.07341	5.7884	4.09e-09
SYF.VS.F1	1:137118169|137125411+	24.0978	2.93647	2.9218	0.021663
SYF.VS.F1	1:143984791|143994257-	19.745	3.49783	2.413	0.040469
SYF.VS.F1	1:144856421|144867774+	1.24934	15.1594	-3.4978	0.029316
SYF.VS.F1	1:145084037|145087507-	7.02772	0	5.8121	0.045759
SYF.VS.F1	1:147991621|148013719-	15.2416	1.52243	3.1544	0.046278
SYF.VS.F1	1:15145295|15151689+	197.913	46.0267	2.0973	1.53e-06
SYF.VS.F1	1:15145295|15177919+	33.6682	6.35055	2.3518	0.0093546
SYF.VS.F1	1:15145295|15225773+	18.4337	1.61012	3.2938	0.02545
SYF.VS.F1	1:153028625|153033713-	1.68722	16.4096	-3.0855	0.038289
SYF.VS.F1	1:154358613|154361443+	15.6764	0.91346	3.8657	0.018214
SYF.VS.F1	1:16143934|16165940-	7.80339	52.186	-2.6986	0.00019055
SYF.VS.F1	1:16157084|16165940-	24.2729	126.556	-2.3754	4.07e-06
SYF.VS.F1	1:162406458|162410507+	41.5162	0	8.1988	0.00032929
SYF.VS.F1	1:165741927|165743220-	0	8.00828	-5.7616	0.047575
SYF.VS.F1	1:165844414|165850605+	61.9178	24.3159	1.3348	0.038756
SYF.VS.F1	1:166512432|166520224+	6.9705	0	5.8089	0.045931
SYF.VS.F1	1:167619354|167620861+	12.0691	0.608973	4.0026	0.025214
SYF.VS.F1	1:170537382|170539691+	43.6229	10.7349	1.9948	0.012969
SYF.VS.F1	1:170538698|170539691+	90.4773	22.6878	1.9758	0.0025247
SYF.VS.F1	1:173367528|173395241-	0	10.6027	-6.1745	0.026166
SYF.VS.F1	1:173367528|173401431-	0.643425	21.9153	-4.679	0.0018532
SYF.VS.F1	1:176858361|176910706+	14.3402	0	6.7909	0.0097536
SYF.VS.F1	1:179183267|179193586+	0	10.6313	-6.1302	0.029251
SYF.VS.F1	1:179185968|179193586+	1.52876	17.099	-3.3596	0.020895
SYF.VS.F1	1:180319496|180325150-	0.695862	11.1126	-3.6508	0.049345
SYF.VS.F1	1:180461224|180473141+	10.1388	36.9182	-1.8414	0.029634
SYF.VS.F1	1:193239481|193242283-	0	22.0273	-7.1074	0.0052643
SYF.VS.F1	1:193358165|193358592-	0	8.38674	-5.8527	0.041729
SYF.VS.F1	1:194886713|194887468-	86.1823	3.69083	4.4965	2.56e-09
SYF.VS.F1	1:194887027|194887468-	8.24606	0	6.0447	0.033049
SYF.VS.F1	1:195049093|195055350-	69.4776	1.07341	5.7303	6.25e-09
SYF.VS.F1	1:195049093|195056417-	80.0882	1.82692	5.09	0.0016935
SYF.VS.F1	1:23227535|23237794+	6.70122	0	5.755	0.0487
SYF.VS.F1	1:24972336|24987442-	10.1603	0	6.3318	0.02144
SYF.VS.F1	1:26195655|26253949-	10.3706	0	6.3404	0.021346
SYF.VS.F1	1:30197492|30267207+	12.9908	1.07341	3.3164	0.045599
SYF.VS.F1	1:33118441|33158641-	9.4108	0	6.2227	0.025313
SYF.VS.F1	1:33139602|33158641-	28.6291	0	7.7147	0.0012948
SYF.VS.F1	1:3347601|3371095+	38.1626	10.0207	1.8908	0.034465
SYF.VS.F1	1:33537367|33541297+	0	10.0792	-6.1055	0.029359
SYF.VS.F1	1:40948512|40949083+	0	23.4153	-7.219	0.0039665
SYF.VS.F1	1:41009950|41032723+	0.695862	18.3575	-4.3886	0.0059128
SYF.VS.F1	1:41020625|41023480+	0	7.83685	-5.755	0.047575
SYF.VS.F1	1:45074114|45079767+	350.355	74.8749	2.2135	1.3e-08
SYF.VS.F1	1:45355663|45358150-	10.2722	0	6.2942	0.023336
SYF.VS.F1	1:48610615|48611214-	11.3941	0	6.3486	0.02252
SYF.VS.F1	1:48940651|48950596-	0	13.5938	-6.4866	0.016669
SYF.VS.F1	1:48940651|48958288-	0	38.9316	-7.8818	0.00079138
SYF.VS.F1	1:48943259|48958288-	0	15.1365	-6.6507	0.011972
SYF.VS.F1	1:48948405|48958288-	1.04379	29.5314	-4.5783	0.00034176
SYF.VS.F1	1:49531809|49540476-	0	13.1504	-6.4524	0.017476
SYF.VS.F1	1:49535645|49535919-	0	12.4428	-6.3902	0.018957
SYF.VS.F1	1:49539037|49540476-	0	10.835	-6.2044	0.025086
SYF.VS.F1	1:49700382|49703130-	0	7.8377	-5.764	0.046918
SYF.VS.F1	1:49802809|49805776-	81.1402	21.0453	1.9337	0.0065289
SYF.VS.F1	1:50231507|50237518-	10.4879	0	6.3429	0.021495
SYF.VS.F1	1:56994579|57006182-	245.592	123.542	0.98746	0.02344
SYF.VS.F1	1:59786490|59792400+	181.549	37.0447	2.2837	9.78e-07
SYF.VS.F1	1:60358811|60359175+	56.8371	7.62929	2.8575	2.87e-05
SYF.VS.F1	1:61977764|62006844-	7.68779	0	5.8285	0.047004
SYF.VS.F1	1:66670632|66672790+	0	10.8702	-6.1963	0.02545
SYF.VS.F1	1:67581334|67587291+	16.4921	91.5806	-2.4532	1.96e-05
SYF.VS.F1	1:67587192|67608456+	44.5904	155.827	-1.7872	0.00026708
SYF.VS.F1	1:67935710|67946761-	0	8.77582	-5.9197	0.038527
SYF.VS.F1	1:68304368|68306824+	27.1421	92.15	-1.7497	0.0056527
SYF.VS.F1	1:71468461|71471439-	8.52069	0	6.0667	0.032487
SYF.VS.F1	1:71479022|71481028-	150.335	26.4218	2.4855	4.61e-06
SYF.VS.F1	1:72655593|72706207+	171.682	81.5544	1.0684	0.04925
SYF.VS.F1	1:72655593|72740344+	218.795	67.1129	1.6901	0.0048682
SYF.VS.F1	1:73075210|73084326+	68.6506	21.6461	1.6487	0.0089332
SYF.VS.F1	1:76031830|76045806+	41.7593	10.8081	1.9304	0.018214
SYF.VS.F1	1:7617912|7624410+	0	14.5759	-6.5989	0.012969
SYF.VS.F1	1:77257699|77258549-	7.5877	0	5.9195	0.040018
SYF.VS.F1	1:78322733|78329875+	60.2997	22.1559	1.4303	0.026887
SYF.VS.F1	1:78322733|78335605+	258.435	121.393	1.0845	0.0095012
SYF.VS.F1	1:78471671|78476088-	0.832893	75.433	-6.4032	2.23e-08
SYF.VS.F1	1:79321602|79323607+	206.925	96.3149	1.099	0.019432
SYF.VS.F1	1:80244427|80251888-	0	8.4859	-5.8491	0.042402
SYF.VS.F1	1:84210874|84235664+	7.9077	0	5.9079	0.041344
SYF.VS.F1	1:84228373|84235664+	48.3646	10.4574	2.1757	0.0038276
SYF.VS.F1	1:88496631|88501288+	6.46295	108.859	-4.0556	3.55e-09
SYF.VS.F1	1:88496631|88513608+	0.832893	23.4227	-4.6803	0.0014992
SYF.VS.F1	1:88510056|88513608+	10.6029	46.4088	-2.0962	0.0046741
SYF.VS.F1	1:91703080|91710055-	7.57106	0	5.782	0.049671
SYF.VS.F1	1:98670537|98686630+	0.643425	29.0461	-5.0678	0.00043797
SYF.VS.F1	1:99331338|99336043+	21.9166	64.138	-1.5354	0.018247
SYF.VS.F1	1:999569|1001149-	49.8547	17.5508	1.4827	0.044285
SYF.VS.F1	10:1035148|1037978-	41.4812	2.96112	3.7221	6.51e-05
SYF.VS.F1	10:11682708|11685604+	13.4918	63.3744	-2.218	0.00062002
SYF.VS.F1	10:14367416|14367882+	5.07238	291.768	-5.7942	3.94e-24
SYF.VS.F1	10:1871041|1872274+	19.941	1.52243	3.5522	0.012699
SYF.VS.F1	10:20336232|20338137+	78.3568	28.6272	1.4441	0.02045
SYF.VS.F1	10:2493743|2494737+	0.832893	21.0349	-4.5293	0.0025573
SYF.VS.F1	10:4872256|4873665+	0	11.6325	-6.1595	0.029535
SYF.VS.F1	10:5370613|5374958+	13.6604	0	6.7329	0.010737
SYF.VS.F1	10:5685011|5688992+	1541.93	596.198	1.3636	0.0033969
SYF.VS.F1	10:5860256|5876932-	17.5413	1.14568	3.7293	0.0081744
SYF.VS.F1	10:6757420|6757999-	18.6584	1.26726	3.7317	0.010393
SYF.VS.F1	10:6916297|6924705+	46.0137	15.0135	1.6035	0.033602
SYF.VS.F1	10:9021252|9022855-	0	8.43381	-5.8393	0.042694
SYF.VS.F1	10:9375098|9375282+	6.84839	0	5.7743	0.047756
SYF.VS.F1	10:9375098|9379988+	28.2883	0.536706	5.3026	0.00015149
SYF.VS.F1	10:9375098|9389380+	24.9615	0.633631	5.0643	0.00044284
SYF.VS.F1	10:9375098|9428101+	20.4843	0	7.2478	0.0039887
SYF.VS.F1	11:10490080|10511681-	5.73608	26.6953	-2.1653	0.04284
SYF.VS.F1	11:10572064|10573653-	54.0006	15.0039	1.8184	0.025086
SYF.VS.F1	11:14187828|14203624+	159.109	47.0139	1.7501	0.00015341
SYF.VS.F1	11:18254385|18257141+	47.2178	16.8665	1.469	0.04925
SYF.VS.F1	11:18540636|18551251+	11.3309	0	6.4752	0.017453
SYF.VS.F1	11:19020428|19021450+	0	21.2327	-7.0887	0.0052688
SYF.VS.F1	11:1996491|2002925-	6.82217	27.5776	-1.9753	0.042544
SYF.VS.F1	11:2409312|2432252+	313.129	660.396	-1.0735	0.0027922
SYF.VS.F1	11:3455988|3464027-	52.9866	135.026	-1.3447	0.0045276
SYF.VS.F1	11:5419439|5423659+	13.2714	0.633631	4.1298	0.017286
SYF.VS.F1	11:6849551|6868937+	82.3802	22.1604	1.8647	0.0071339
SYF.VS.F1	11:9196980|9197703+	14.6154	0	6.8234	0.0092133
SYF.VS.F1	11:9391104|9393931-	9.04794	0	6.1704	0.027373
SYF.VS.F1	12:13194973|13238064-	0	9.00804	-5.9522	0.036833
SYF.VS.F1	12:13201096|13206272-	0.832893	56.0733	-5.9515	1.53e-06
SYF.VS.F1	12:13271034|13277678-	0	15.6155	-6.6855	0.011399
SYF.VS.F1	12:13321566|13324443-	0	8.80133	-5.8825	0.041001
SYF.VS.F1	12:13569843|13578220+	51.1136	124.733	-1.2838	0.038908
SYF.VS.F1	12:1360335|1366895+	20.1347	58.3802	-1.5234	0.021919
SYF.VS.F1	12:13763125|13765587-	7.35479	0	5.8705	0.042399
SYF.VS.F1	12:13793689|13798322-	14.7525	0	6.8306	0.0091184
SYF.VS.F1	12:15393221|15396490-	7.01164	0	5.7983	0.046756
SYF.VS.F1	12:15993283|16006290-	2.70958	17.8909	-2.6599	0.048309
SYF.VS.F1	12:16082423|16132890-	77.7598	30.325	1.3465	0.025897
SYF.VS.F1	12:16236061|16236906-	129.979	32.8691	1.97	0.0019022
SYF.VS.F1	12:16512688|16518716-	61.1755	177.063	-1.5193	0.0025247
SYF.VS.F1	12:18022994|18024354+	0	14.1137	-6.559	0.014085
SYF.VS.F1	12:190123|192172+	18.8168	0.633631	4.6504	0.0026762
SYF.VS.F1	12:3838565|3839048+	0	23.2672	-7.2162	0.0039642
SYF.VS.F1	12:5294605|5300126-	12.0482	46.6501	-1.9068	0.031941
SYF.VS.F1	12:6739839|6758715-	0.695862	11.7946	-3.7348	0.041729
SYF.VS.F1	12:868123|873365-	34.7042	8.7027	1.9598	0.023147
SYF.VS.F1	12:9000575|9001598+	16.7763	169.592	-3.3257	2.24e-12
SYF.VS.F1	12:9731040|9731334-	55.1653	8.47133	2.6655	0.00010123
SYF.VS.F1	13:12193294|12198266-	14.5404	57.0483	-1.9627	0.0081139
SYF.VS.F1	13:13953990|13955514+	196.413	22.7803	3.0662	4.56e-06
SYF.VS.F1	13:16391112|16391361+	0	9.70075	-6.0514	0.03169
SYF.VS.F1	13:16426517|16430114+	7.15346	60.7822	-3.0676	0.00082264
SYF.VS.F1	13:16607636|16648476-	7.58655	56.6122	-2.8636	8.16e-05
SYF.VS.F1	13:16633259|16648476-	526.288	1179.58	-1.1596	0.0020298
SYF.VS.F1	13:16830342|16835645-	0	11.9092	-6.3278	0.020895
SYF.VS.F1	13:16835881|16838940-	5.26185	53.3185	-3.3016	0.0002363
SYF.VS.F1	13:17428571|17437080+	25.0337	3.36562	2.781	0.018345
SYF.VS.F1	13:17434740|17437080+	75.5031	10.4067	2.8337	4.56e-06
SYF.VS.F1	13:2855552|2856904+	18.2693	95.0208	-2.35	9.46e-05
SYF.VS.F1	13:2972703|2976156+	0	20.2333	-7.004	0.0064132
SYF.VS.F1	13:2973569|2976156+	0	90.0254	-8.9483	2.87e-05
SYF.VS.F1	13:2973569|2978814+	0	12.1462	-6.2088	0.027239
SYF.VS.F1	13:2973574|2976156+	0	12.9787	-6.4424	0.01768
SYF.VS.F1	14:11007154|11017273-	0.643425	31.3111	-5.1443	0.00077739
SYF.VS.F1	14:13048218|13049170+	1.79803	55.7648	-4.8255	4.31e-07
SYF.VS.F1	14:2213682|2219129-	0.832893	55.756	-5.9443	1.53e-06
SYF.VS.F1	14:3045841|3079818-	45.6563	0	8.3127	0.00024059
SYF.VS.F1	14:4622069|4634542+	931.599	208.404	2.1539	2.14e-10
SYF.VS.F1	14:4622069|4652346+	84.9967	24.1428	1.8018	0.0036186
SYF.VS.F1	14:4622069|4658465+	13.6133	0	6.7205	0.011157
SYF.VS.F1	14:8456629|8458408-	0	12.6852	-6.4048	0.018647
SYF.VS.F1	14:8456629|8458456-	6.82696	1020.06	-7.211	3.38e-46
SYF.VS.F1	14:8474032|8475101-	1.04379	22.0528	-4.1469	0.0040156
SYF.VS.F1	14:8474032|8484682-	7.74502	41.3208	-2.3687	0.0043946
SYF.VS.F1	14:8483516|8484682-	0.832893	29.795	-5.0334	0.00029456
SYF.VS.F1	14:92066|93852-	38.4801	10.6543	1.8134	0.046391
SYF.VS.F1	15:11413416|11413797+	14.0394	0.805059	3.7856	0.021919
SYF.VS.F1	15:1189080|1252611-	16.8663	1.34176	3.4064	0.022241
SYF.VS.F1	15:3320480|3343175+	0	12.6019	-6.406	0.018507
SYF.VS.F1	15:3334924|3343175+	0	7.56935	-5.7173	0.049353
SYF.VS.F1	15:7651424|7655209-	9.34229	0	6.2123	0.025619
SYF.VS.F1	15:8234740|8239212+	12.8913	0	6.6506	0.012351
SYF.VS.F1	15:8384914|8385306-	41.9887	5.76453	2.7845	0.005706
SYF.VS.F1	15:8598209|8607741-	0	8.43211	-5.8556	0.041721
SYF.VS.F1	16:107140|107395+	198.703	78.8938	1.3239	0.010244
SYF.VS.F1	17:9062337|9068227+	28.6184	3.24266	3.05	0.0073582
SYF.VS.F1	17:9634667|9679228-	117.018	30.4572	1.9228	0.0019769
SYF.VS.F1	18:2964732|2973819-	9.54783	0	6.2396	0.024659
SYF.VS.F1	18:2983071|2983982-	21.2112	2.87738	2.7727	0.028302
SYF.VS.F1	18:4050006|4050330+	0	12.612	-6.4012	0.018688
SYF.VS.F1	18:6458031|6470104+	5.2249	138.563	-4.6482	1.39e-14
SYF.VS.F1	18:6458031|6470139+	1.66579	45.6606	-4.7567	1.04e-05
SYF.VS.F1	18:6458031|6489174+	0	9.17723	-5.9802	0.03486
SYF.VS.F1	18:6487961|6489174+	43.9041	1486.02	-5.0611	1.01e-40
SYF.VS.F1	18:6770096|6778940+	0	15.8944	-6.709	0.010883
SYF.VS.F1	19:1183181|1185398-	19.919	2.16839	3.1097	0.014638
SYF.VS.F1	19:3894246|3948369+	61.6853	147.933	-1.2522	0.038001
SYF.VS.F1	19:3894246|3966467+	21.1134	71.0615	-1.714	0.025447
SYF.VS.F1	19:3959944|3966467+	5.28213	73.0522	-3.7605	9.78e-07
SYF.VS.F1	19:4987846|4994658+	4.50282	103.92	-4.4357	1.42e-10
SYF.VS.F1	19:5026321|5028152+	92.6983	24.1798	1.9242	0.00025348
SYF.VS.F1	19:6023308|6045220+	0.695862	17.0841	-4.2829	0.0083423
SYF.VS.F1	19:6023308|6049603+	0	12.856	-6.3989	0.019004
SYF.VS.F1	19:9252068|9254711-	91.4639	186.426	-1.0246	0.023002
SYF.VS.F1	19:9413686|9417236-	0	9.15172	-5.9675	0.035906
SYF.VS.F1	2:1000286|1001591+	25.4549	185.989	-2.8546	4.82e-09
SYF.VS.F1	2:100387789|100393772+	2.33064	40.8429	-3.9595	6.2e-05
SYF.VS.F1	2:100440914|100445320+	6.93834	0	5.7799	0.047756
SYF.VS.F1	2:10165867|10189227-	7.72894	0	5.9305	0.039654
SYF.VS.F1	2:1023109|1030058+	0	19.0477	-6.9395	0.0071713
SYF.VS.F1	2:102634398|102648849+	0	8.2475	-5.7832	0.046866
SYF.VS.F1	2:103213824|103235785+	15.8267	0.608973	4.3985	0.0081744
SYF.VS.F1	2:103636540|103657018-	16.8705	1.61012	3.1592	0.041729
SYF.VS.F1	2:107907215|107922781+	88.8169	0	9.1793	1.24e-05
SYF.VS.F1	2:107954480|107967983+	15.8016	0	6.9284	0.0074852
SYF.VS.F1	2:108011773|108029092-	231.722	62.5274	1.8807	3.97e-06
SYF.VS.F1	2:109821623|109825151-	11.0992	0	6.4479	0.018214
SYF.VS.F1	2:113191276|113210141+	172.569	33.4438	2.3524	4.41e-07
SYF.VS.F1	2:117047494|117106638-	478.236	196.378	1.2786	0.0057325
SYF.VS.F1	2:118363607|118366684-	22.3652	93.0963	-2.0455	0.00027214
SYF.VS.F1	2:121430530|121433216-	42.6457	10.9459	1.9298	0.045599
SYF.VS.F1	2:122724344|122746834-	12.3575	0	6.5798	0.014335
SYF.VS.F1	2:123213943|123218985+	56.4166	8.70132	2.6641	0.00024205
SYF.VS.F1	2:124823433|124829745+	21.5312	68.3231	-1.6557	0.011973
SYF.VS.F1	2:125394568|125406826+	24.2329	2.65664	3.0978	0.0049908
SYF.VS.F1	2:126983507|126984633+	142.906	31.8188	2.1472	0.00018981
SYF.VS.F1	2:127911236|127919650+	11.3047	58.6841	-2.3368	0.0018532
SYF.VS.F1	2:127911236|127938150+	35.7045	102.67	-1.5162	0.0096646
SYF.VS.F1	2:128610628|128611769+	30.7173	139.035	-2.1645	5.74e-06
SYF.VS.F1	2:128716127|128725346+	7.15997	31.4208	-2.0973	0.019004
SYF.VS.F1	2:129066742|129067964-	23.3225	0.608973	4.9492	0.0013728
SYF.VS.F1	2:130960830|130976630+	325.082	144.999	1.1603	0.01965
SYF.VS.F1	2:131549736|131561511+	28.6333	93.4271	-1.6871	0.0061869
SYF.VS.F1	2:131555982|131561511+	0	12.4336	-6.3849	0.019068
SYF.VS.F1	2:13362166|13380148+	0	31.8505	-7.6207	0.0015677
SYF.VS.F1	2:13362166|13392274+	0	9.39712	-6.0131	0.033305
SYF.VS.F1	2:13362166|13428694+	0	10.6913	-6.17	0.026741
SYF.VS.F1	2:13450685|13469268+	0	66.3653	-8.5652	0.00010533
SYF.VS.F1	2:13469010|13469268+	0	60.2153	-8.442	0.00015341
SYF.VS.F1	2:13555371|13564928+	0	12.6913	-6.3751	0.019931
SYF.VS.F1	2:137062717|137064108+	10.286	0	6.3418	0.02114
SYF.VS.F1	2:140598335|140602986-	13.3399	0	6.6992	0.011539
SYF.VS.F1	2:142207897|142211314-	53.9636	2.29136	4.4332	3.19e-07
SYF.VS.F1	2:145817731|145825088-	27.0849	6.42367	2.0315	0.033602
SYF.VS.F1	2:145935738|145935965-	62.0344	12.7703	2.2471	0.0062717
SYF.VS.F1	2:145935738|146001065-	18.6279	1.80397	3.2405	0.016073
SYF.VS.F1	2:16869820|16885835+	21.0045	4.43595	2.1815	0.047575
SYF.VS.F1	2:16964890|16971112-	0	28.202	-7.4672	0.0022546
SYF.VS.F1	2:16964890|16978049-	1.66579	79.3981	-5.5762	4.64e-09
SYF.VS.F1	2:16964890|16978582-	0.695862	38.0652	-5.4498	2.75e-05
SYF.VS.F1	2:17009972|17015489-	0	9.66686	-6.0221	0.033464
SYF.VS.F1	2:17108701|17108985-	0	14.639	-6.6035	0.012936
SYF.VS.F1	2:17991525|17993934-	0	10.0907	-6.1084	0.029251
SYF.VS.F1	2:18343792|18345656+	0	12.7711	-6.4221	0.018214
SYF.VS.F1	2:1964909|1972221+	17.8142	0.536706	4.6273	0.0039221
SYF.VS.F1	2:20569072|20583982+	30.4153	0.91346	4.8525	0.00016411
SYF.VS.F1	2:22662294|22665515-	5.41916	41.9328	-2.9233	0.0032348
SYF.VS.F1	2:314340|317862+	0	8.94586	-5.9356	0.037805
SYF.VS.F1	2:33782553|33787929+	5.014	54.9903	-3.4021	4.46e-06
SYF.VS.F1	2:34619058|34626944+	7.15997	0	5.8483	0.04301
SYF.VS.F1	2:34904147|35000731-	9.97078	0	6.2977	0.02252
SYF.VS.F1	2:40903592|40905341-	11.2035	0	6.4401	0.018401
SYF.VS.F1	2:43862637|43863043+	7.23384	0	5.8425	0.04421
SYF.VS.F1	2:4552918|4566782+	65.3155	159.366	-1.2818	0.012333
SYF.VS.F1	2:45605959|45617879+	24.6023	2.65664	3.1233	0.0039887
SYF.VS.F1	2:49095267|49101899-	14.9723	0	6.8371	0.0091184
SYF.VS.F1	2:50073626|50090117+	197.101	351.006	-0.8285	0.048309
SYF.VS.F1	2:50911841|50914961-	2.25199	28.2009	-3.4377	0.0068968
SYF.VS.F1	2:51504663|51520337+	29.8672	1.45017	4.2009	0.0001751
SYF.VS.F1	2:55684195|55684644+	222.961	0	10.338	1.22e-07
SYF.VS.F1	2:59480297|59556453-	34.7453	4.52139	2.8963	0.0013728
SYF.VS.F1	2:60845117|60848408-	0	13.5846	-6.4771	0.016997
SYF.VS.F1	2:60845117|60851641-	0	8.47048	-5.8687	0.041001
SYF.VS.F1	2:61913962|61966379-	30.1388	170.442	-2.4758	1.37e-07
SYF.VS.F1	2:6365049|6383476-	0	8.38365	-5.8516	0.041729
SYF.VS.F1	2:65866606|65867273-	4.18226	213.391	-5.0718	0.012684
SYF.VS.F1	2:65866606|65880133-	9.78017	52.128	-2.3685	0.0018068
SYF.VS.F1	2:67591900|67599728-	80.7643	21.094	1.9219	0.0014337
SYF.VS.F1	2:68515524|68518379-	24.0096	4.80122	2.2692	0.030728
SYF.VS.F1	2:74922941|74923474+	0	9.89152	-5.934	0.040469
SYF.VS.F1	2:75502|78826-	191.536	50.4755	1.9097	0.00047677
SYF.VS.F1	2:78367653|78402322+	17.5627	0	7.0346	0.0062998
SYF.VS.F1	2:79951678|79964012-	7.70272	0	5.932	0.039654
SYF.VS.F1	2:84961141|84973956-	54.5893	13.1003	2.0394	0.0026762
SYF.VS.F1	2:8504889|8515727-	56.8305	132.944	-1.2167	0.018323
SYF.VS.F1	2:8705224|8707332+	221.777	69.1594	1.6722	0.00017142
SYF.VS.F1	2:873017|874686+	0	9.77441	-5.9322	0.040469
SYF.VS.F1	2:891882|893207+	52.553	246.697	-2.2226	4.74e-07
SYF.VS.F1	2:90255786|90288864-	4.34436	29.8631	-2.7273	0.0052688
SYF.VS.F1	2:905893|910098+	21.9476	114.142	-2.3689	8.16e-06
SYF.VS.F1	2:909365|910098+	10.7775	84.4752	-2.9209	2.73e-06
SYF.VS.F1	2:9160426|9200888-	15.8159	1.07341	3.5797	0.031895
SYF.VS.F1	2:97020632|97021092-	0	9.55004	-5.8815	0.04284
SYF.VS.F1	2:97076421|97133550-	27.9566	5.93457	2.18	0.03814
SYF.VS.F1	2:98831406|98854927-	0	8.70046	-5.9015	0.039654
SYF.VS.F1	20:13650287|13664099-	4.30685	147.141	-5.0835	1.92e-12
SYF.VS.F1	20:13663507|13666367-	26.3575	322.132	-3.5934	5.88e-16
SYF.VS.F1	20:13663507|13670335-	0	9.60245	-6.0362	0.032258
SYF.VS.F1	20:2426006|2445902-	515.078	46.5128	3.4553	1.16e-18
SYF.VS.F1	20:938463|938742-	26.2805	2.48521	3.3153	0.0064132
SYF.VS.F1	21:192856|193117+	0	11.3893	-6.1148	0.031485
SYF.VS.F1	21:5128444|5134318-	2.08223	20.3144	-3.2273	0.023147
SYF.VS.F1	21:6359510|6371508-	167.656	56.0844	1.5722	0.0008261
SYF.VS.F1	22:2714361|2719921-	10.0965	0	6.3228	0.021607
SYF.VS.F1	23:2104560|2104919+	0.965137	62.7257	-5.6882	9.07e-08
SYF.VS.F1	23:4762335|4768089+	0	17.4208	-6.8232	0.0089989
SYF.VS.F1	23:5084518|5086817-	19.4704	144.939	-2.869	9.62e-09
SYF.VS.F1	24:1162821|1175014-	17.8153	1.98687	3.018	0.021919
SYF.VS.F1	24:217837|218152-	26.9574	5.01102	2.3333	0.046391
SYF.VS.F1	24:3331415|3334669+	16.4498	0	6.9841	0.0067484
SYF.VS.F1	24:3499329|3500496-	0	9.88451	-6.0747	0.030728
SYF.VS.F1	24:378328|378963-	71.5794	9.80916	2.8366	1.47e-05
SYF.VS.F1	26:2842474|2844703-	37.9178	203.734	-2.4167	8.21e-07
SYF.VS.F1	26:3733907|3742738-	19.182	58.7901	-1.5871	0.030555
SYF.VS.F1	26:4857446|4864529+	395.177	2.8642	6.9875	2.81e-31
SYF.VS.F1	26:5070900|5073085+	1.24934	49.0266	-5.2545	2.47e-06
SYF.VS.F1	26:76489|78365-	5.35064	69.3018	-3.6717	3.55e-06
SYF.VS.F1	27:264413|266994-	7.99171	0	5.8584	0.045668
SYF.VS.F1	28:2871348|2871746-	0	124.939	-9.3521	6.88e-06
SYF.VS.F1	3:100620259|100621543-	88.4472	14.372	2.5803	0.00034176
SYF.VS.F1	3:104979682|104980034+	34.1991	8.47048	1.9627	0.040791
SYF.VS.F1	3:105429866|105431317+	179.393	74.4542	1.257	0.021876
SYF.VS.F1	3:106448452|106454895+	6.80074	29.5449	-2.0982	0.037333
SYF.VS.F1	3:106598560|106613528+	0	10.5274	-6.1504	0.027365
SYF.VS.F1	3:106598560|106622116+	0	17.6604	-6.832	0.0089332
SYF.VS.F1	3:106598560|106630076+	0	9.79938	-6.0582	0.031485
SYF.VS.F1	3:106609795|106613528+	0	8.44582	-5.8538	0.041786
SYF.VS.F1	3:106610942|106613528+	24.0381	261.148	-3.3934	7.22e-09
SYF.VS.F1	3:106610942|106622116+	0	80.6764	-8.7697	6.06e-05
SYF.VS.F1	3:106610942|106630076+	6.02679	91.6986	-3.6836	0.021495
SYF.VS.F1	3:106622005|106630076+	8.15726	182.228	-4.3104	0.00032881
SYF.VS.F1	3:106742525|106749687-	12.7328	42.9603	-1.7263	0.023938
SYF.VS.F1	3:108005474|108006311+	8.67379	0	6.108	0.030514
SYF.VS.F1	3:108006777|108007786+	24.8495	1.26726	4.1613	0.0015035
SYF.VS.F1	3:109630656|109633900-	10.9455	40.8911	-1.8838	0.02012
SYF.VS.F1	3:109837406|109843325+	8.89542	0	6.0137	0.037333
SYF.VS.F1	3:110194918|110197324-	18.0637	0	7.1011	0.0053623
SYF.VS.F1	3:18681300|18692054-	261.42	134.959	0.95104	0.032652
SYF.VS.F1	3:2040772|2048212+	28.1752	83.0102	-1.5456	0.0073156
SYF.VS.F1	3:21125697|21134393+	44.3729	7.17856	2.5633	0.0073156
SYF.VS.F1	3:25139493|25186214-	22.0691	1.71852	3.5215	0.005489
SYF.VS.F1	3:25151079|25186214-	7.82367	0	5.9472	0.038884
SYF.VS.F1	3:25493193|25502742+	21.4376	56.0603	-1.3732	0.041335
SYF.VS.F1	3:26669147|26679910+	0	26.7381	-7.3973	0.0026534
SYF.VS.F1	3:29783031|29793091-	4.36579	25.2748	-2.4273	0.033187
SYF.VS.F1	3:31950184|31953494+	1.28685	83.8233	-5.7376	9.84e-10
SYF.VS.F1	3:31950184|31964827+	0	17.7438	-6.8595	0.0082852
SYF.VS.F1	3:31963046|31973773+	0.695862	105.038	-6.9005	5.57e-10
SYF.VS.F1	3:32470490|32512756-	91.0664	17.5847	2.3584	1.54e-05
SYF.VS.F1	3:37345670|37358740-	36.0708	3.48635	3.2908	0.00039287
SYF.VS.F1	3:38999525|39093236+	0	11.8378	-6.2851	0.02252
SYF.VS.F1	3:40478181|40486533-	59.396	4.7043	3.5979	1.49e-06
SYF.VS.F1	3:41274950|41279720+	6.8061	0	5.7515	0.049353
SYF.VS.F1	3:41776380|41781510-	13.9249	0	6.7567	0.010347
SYF.VS.F1	3:44502159|44511693-	21.829	176.279	-2.9851	4.12e-09
SYF.VS.F1	3:4599954|4620758+	2.70479	32.9287	-3.4627	0.0008261
SYF.VS.F1	3:46294920|46300446+	41.4257	506.61	-3.587	4.27e-19
SYF.VS.F1	3:46294920|46329753+	0.695862	47.6848	-5.7665	4.63e-06
SYF.VS.F1	3:46294920|46350806+	0	11.0213	-6.0907	0.032238
SYF.VS.F1	3:46340586|46350806+	0	28.2561	-7.4568	0.0023523
SYF.VS.F1	3:48381467|48389101+	392.614	192.11	1.0288	0.010287
SYF.VS.F1	3:49255967|49256303+	0	10.0674	-6.0624	0.031895
SYF.VS.F1	3:49255967|49280945+	0	39.007	-7.8807	0.00079703
SYF.VS.F1	3:51335806|51382930+	11.826	0	6.5388	0.015344
SYF.VS.F1	3:51335806|51401735+	89.4787	8.20213	3.4084	1.06e-08
SYF.VS.F1	3:55411|59155-	25.0849	88.7904	-1.8129	0.0018983
SYF.VS.F1	3:62681863|62708078+	10.5403	0	6.3682	0.020455
SYF.VS.F1	3:63061444|63063209+	25.0892	1.21795	4.173	0.0022969
SYF.VS.F1	3:66368196|66370759-	0	12.905	-6.4333	0.018002
SYF.VS.F1	3:66378304|66381687-	14.7102	185.539	-3.6313	3.2e-13
SYF.VS.F1	3:66390168|66402723-	1.661	32.4369	-4.0751	0.00036481
SYF.VS.F1	3:66399375|66402723-	119.999	704.514	-2.5405	7.39e-11
SYF.VS.F1	3:66399375|66403851-	1.04379	37.5888	-4.5723	0.033489
SYF.VS.F1	3:72843349|72858523-	0	25.1989	-7.3013	0.0033789
SYF.VS.F1	3:72847468|72858523-	0	42.0404	-7.9754	0.00060367
SYF.VS.F1	3:72847468|72871521-	0	47.4993	-8.131	0.00039171
SYF.VS.F1	3:72858242|72871521-	0	15.1104	-6.6363	0.012333
SYF.VS.F1	3:72868845|72871521-	0	19.6712	-6.9705	0.0068444
SYF.VS.F1	3:75538007|75598581+	30.0226	8.2999	1.8253	0.048708
SYF.VS.F1	3:78289461|78319926+	13.518	0	6.7147	0.011157
SYF.VS.F1	3:82850731|82880045-	4.5189	27.4841	-2.5256	0.014891
SYF.VS.F1	3:82900084|82905026-	100.091	375.984	-1.9028	1.64e-06
SYF.VS.F1	3:93023492|93040456+	33.4692	0	7.9181	0.00074152
SYF.VS.F1	3:9338989|9344759+	7.2547	28.3575	-1.9351	0.040477
SYF.VS.F1	3:94124695|94141974+	11.1713	0	6.444	0.018247
SYF.VS.F1	3:9789941|9805314+	0	9.20103	-5.9836	0.034675
SYF.VS.F1	4:12395587|12398866-	0	11.24	-6.1179	0.031233
SYF.VS.F1	4:1320393|1324516-	0	45.4416	-8.0787	0.00044819
SYF.VS.F1	4:17836452|17841359-	238.803	106.767	1.1566	0.005706
SYF.VS.F1	4:2108531|2108858-	7.15997	0	5.8483	0.04301
SYF.VS.F1	4:24284280|24292963+	20.7381	0	7.2812	0.0036662
SYF.VS.F1	4:35362021|35377488-	0	8.55593	-5.8851	0.040267
SYF.VS.F1	4:35377337|35387169-	0	8.652	-5.8967	0.039654
SYF.VS.F1	4:35377337|35391840-	0	62.6481	-8.4938	0.00013081
SYF.VS.F1	4:35377337|35400774-	2.70958	25.7207	-3.192	0.0072914
SYF.VS.F1	4:35459718|35474996-	0	9.84923	-6.0728	0.030728
SYF.VS.F1	4:40106914|40107175+	8.51533	0	6.0828	0.031478
SYF.VS.F1	4:40106920|40107175+	36.2521	3.411	3.3476	0.00087971
SYF.VS.F1	4:46481624|46507759-	25.3757	0.91346	4.5604	0.0013728
SYF.VS.F1	4:49990652|50010410-	105.889	31.1555	1.7564	0.0046389
SYF.VS.F1	4:50925751|50926158-	0	20.217	-7.0199	0.0060821
SYF.VS.F1	4:51444519|51452672-	0	11.6008	-6.2901	0.021919
SYF.VS.F1	4:51484767|51491776-	0	8.65424	-5.8931	0.040018
SYF.VS.F1	4:51556886|51557550-	0	203.968	-10.003	4.78e-07
SYF.VS.F1	4:528640|533354-	28.7137	3.16868	3.0598	0.010475
SYF.VS.F1	4:55026018|55044343+	8.1251	37.5227	-2.1621	0.012351
SYF.VS.F1	4:55044196|55053619+	17.2303	61.9445	-1.8284	0.0050791
SYF.VS.F1	4:55260561|55261335+	7.55134	0	5.781	0.049881
SYF.VS.F1	4:56402128|56455082-	0	12.0779	-6.3158	0.021562
SYF.VS.F1	4:56453232|56455082-	0	7.92006	-5.7588	0.04754
SYF.VS.F1	4:58311255|58317292+	16.6339	0	6.9835	0.0068178
SYF.VS.F1	4:63328080|63332724+	22.538	0	7.3819	0.0029359
SYF.VS.F1	4:65243784|65257234-	0	29.7275	-7.534	0.0019022
SYF.VS.F1	4:65243784|65279741-	0	17.0743	-6.7996	0.0093102
SYF.VS.F1	4:65510577|65515090+	13.8237	50.1274	-1.8446	0.0096116
SYF.VS.F1	4:67079163|67086909+	0	27.2714	-7.4109	0.0026214
SYF.VS.F1	4:67079163|67105177+	0	22.0758	-7.108	0.0052643
SYF.VS.F1	4:75040127|75046071+	241.074	1.75465	6.9606	2.99e-21
SYF.VS.F1	4:78963207|78970684+	52.802	1.21795	5.2939	2.33e-07
SYF.VS.F1	4:78963207|78980612+	10.0703	0	6.3187	0.021685
SYF.VS.F1	4:78969151|78980612+	6.79596	0	5.7743	0.047575
SYF.VS.F1	4:78969151|78993008+	10.2336	0	6.3347	0.021357
SYF.VS.F1	4:80169309|80215054-	8.65772	0	6.1078	0.030514
SYF.VS.F1	4:83513004|83515230+	24.7655	0	7.5211	0.0020527
SYF.VS.F1	4:83534552|83544357+	6.86447	0	5.788	0.046918
SYF.VS.F1	4:85310547|85327134+	81.8123	8.55508	3.2239	1.14e-07
SYF.VS.F1	4:86477694|86477975-	7.10274	0	5.8155	0.045956
SYF.VS.F1	4:86481976|86482254+	12.2442	0	6.46	0.019141
SYF.VS.F1	4:86482018|86482425-	15.3643	0	6.8571	0.0089989
SYF.VS.F1	4:86483645|86484805-	8.38365	0	5.9477	0.040525
SYF.VS.F1	4:86486438|86486694-	15.0598	0	6.8148	0.0097536
SYF.VS.F1	4:86486445|86486682-	58.4519	0	8.5933	0.00011186
SYF.VS.F1	4:86486445|86486694-	86.1676	0	8.8036	0.00011186
SYF.VS.F1	4:8744540|8750192-	0	16.9519	-6.8001	0.0092153
SYF.VS.F1	4:89674336|89679312-	25.9041	180.268	-2.779	2.42e-10
SYF.VS.F1	4:90493614|90497227+	54.2377	14.732	1.8616	0.011942
SYF.VS.F1	4:90497022|90508652+	12.1692	0.608973	4.019	0.023883
SYF.VS.F1	4:90558641|90566990+	25.0884	2.16839	3.4368	0.0050839
SYF.VS.F1	5:1188828|1189191-	0	116.267	-9.2751	8.78e-06
SYF.VS.F1	5:13061358|13064218+	1.66579	393.617	-7.3156	4.46e-06
SYF.VS.F1	5:15821872|15828527+	1.04379	15.5124	-3.636	0.02252
SYF.VS.F1	5:15821872|15833324+	6.90677	28.3112	-2.0053	0.03312
SYF.VS.F1	5:18049832|18051645-	170.342	8.66348	4.26	6.29e-14
SYF.VS.F1	5:18049832|18071666-	45.287	2.34067	4.1531	1.49e-05
SYF.VS.F1	5:19303700|19325826+	8.71015	0	6.1155	0.030156
SYF.VS.F1	5:19322088|19325826+	129.476	46.5116	1.4679	0.0087378
SYF.VS.F1	5:24691789|24693893+	0	9.05341	-5.9501	0.036992
SYF.VS.F1	5:25117899|25119650+	1254.47	142.414	3.1291	9.83e-24
SYF.VS.F1	5:26514661|26516565+	20.6571	0.608973	4.8065	0.0013622
SYF.VS.F1	5:26557425|26562806+	63.434	7.39707	3.0647	4.56e-06
SYF.VS.F1	5:28738499|28747257-	70.3044	15.3516	2.1751	0.0033763
SYF.VS.F1	5:28851151|28854562+	3.00507	26.9832	-3.1152	0.0036271
SYF.VS.F1	5:31512627|31522755-	18.5433	1.71852	3.2755	0.012333
SYF.VS.F1	5:36317092|36337825-	0	7.65394	-5.7341	0.048334
SYF.VS.F1	5:36317092|36342568-	0	8.71279	-5.9035	0.03961
SYF.VS.F1	5:37030438|37042006+	7.41316	0	5.8978	0.040791
SYF.VS.F1	5:38022631|38026367-	0	12.8095	-6.423	0.018214
SYF.VS.F1	5:38082815|38102616+	21.5777	68.6315	-1.6529	0.033187
SYF.VS.F1	5:38765163|38774076+	0	7.84694	-5.754	0.047575
SYF.VS.F1	5:40722172|40760947-	21.6336	0.91346	4.36	0.0019758
SYF.VS.F1	5:44105481|44115014-	30.0304	5.74158	2.3249	0.013736
SYF.VS.F1	5:45367872|45387836-	30.2854	79.9576	-1.3779	0.044542
SYF.VS.F1	5:46565803|46596251+	0	16.6236	-6.7738	0.009624
SYF.VS.F1	5:48370709|48383189+	0	34.5842	-7.7199	0.0012477
SYF.VS.F1	5:49082042|49151450-	0	16.4777	-6.7461	0.010287
SYF.VS.F1	5:49149592|49151450-	0	10.0075	-6.069	0.031478
SYF.VS.F1	5:49149592|49167501-	0	26.7266	-7.3963	0.0026534
SYF.VS.F1	5:49149592|49198432-	0	17.4987	-6.8321	0.0088298
SYF.VS.F1	5:49227866|49231657-	0	24.8011	-7.3007	0.0033105
SYF.VS.F1	5:49231273|49273628-	0	30.8976	-7.5675	0.0018242
SYF.VS.F1	5:49231273|49291813-	0	30.2651	-7.5572	0.0018242
SYF.VS.F1	5:49263265|49273628-	7.62828	125.884	-3.8071	0.02091
SYF.VS.F1	5:49263265|49291813-	1.24934	114.634	-6.4941	2.62e-11
SYF.VS.F1	5:51825976|51841314+	0	7.73939	-5.7383	0.048334
SYF.VS.F1	5:53366459|53368181+	21.5698	0.805059	4.4198	0.0016322
SYF.VS.F1	5:5444413|5452505-	20.1781	0	7.254	0.0038276
SYF.VS.F1	5:5444422|5452505-	31.0193	0	7.8158	0.00097925
SYF.VS.F1	5:5452354|5453959-	12.8597	0	6.6497	0.012351
SYF.VS.F1	5:56479985|56486231+	21.3429	0	7.3303	0.0032348
SYF.VS.F1	5:8053120|8055895-	41.2994	123.135	-1.562	0.0032821
SYF.VS.F1	5:8077689|8078046-	1.04379	20.7534	-4.063	0.0048263
SYF.VS.F1	5:8319986|8325954+	12.3014	0	6.5771	0.014468
SYF.VS.F1	6:11240044|11247709-	1.79803	25.0439	-3.6671	0.0025247
SYF.VS.F1	6:19730816|19740107+	37.1022	1.82692	4.2229	0.00013535
SYF.VS.F1	6:21452937|21471976-	10.2598	0	6.339	0.021221
SYF.VS.F1	6:27872485|27880016-	6.63271	30.4575	-2.1428	0.02252
SYF.VS.F1	6:28208677|28212500+	0	12.1753	-6.3589	0.019841
SYF.VS.F1	6:28208677|28215602+	1.39172	30.2245	-4.2376	0.00049926
SYF.VS.F1	6:28223857|28285489+	0	12.898	-6.4255	0.018214
SYF.VS.F1	6:28337087|28339094+	6.24248	479.071	-6.1749	5.58e-33
SYF.VS.F1	6:28337087|28346719+	0	11.7479	-6.3015	0.021663
SYF.VS.F1	6:28337087|28375120+	0	90.1696	-8.9357	3.13e-05
SYF.VS.F1	6:28337087|28392649+	3.05272	90.2312	-4.7353	1.95e-08
SYF.VS.F1	6:30206130|30218018+	0	10.9706	-6.1677	0.027365
SYF.VS.F1	6:30206130|30218218+	0	11.2151	-6.1112	0.031478
SYF.VS.F1	6:30951022|30965348-	53.241	147.101	-1.4586	0.0019022
SYF.VS.F1	6:32251568|32253292+	64.2033	168.16	-1.3803	0.01176
SYF.VS.F1	6:9169440|9170976+	0	37.3815	-7.8313	0.00089093
SYF.VS.F1	6:934281|935738+	30.7405	0	7.7803	0.0011273
SYF.VS.F1	6:9396118|9396741-	142.223	55.0334	1.3659	0.0054924
SYF.VS.F1	7:10109224|10115485-	21.2743	4.75276	2.1154	0.046918
SYF.VS.F1	7:10374163|10378952-	36.532	112.267	-1.61	0.0018074
SYF.VS.F1	7:11531875|11533232-	79.7534	28.0706	1.4924	0.012351
SYF.VS.F1	7:11785459|11822360-	7.47039	0	5.8898	0.041335
SYF.VS.F1	7:11888311|11888599+	9.41195	0	6.2201	0.02545
SYF.VS.F1	7:13598132|13603914+	21.536	1.61012	3.5092	0.012333
SYF.VS.F1	7:16450619|16463448+	2.33064	22.073	-3.0809	0.011678
SYF.VS.F1	7:16752353|16760203+	6.07388	29.3387	-2.2264	0.019932
SYF.VS.F1	7:30736704|30737974+	16.1758	1.45017	3.3107	0.019442
SYF.VS.F1	7:3172058|3174765-	6.72744	0	5.7577	0.048593
SYF.VS.F1	7:35336502|35337979+	29.0039	3.73005	2.8714	0.0071214
SYF.VS.F1	7:4200722|4210737-	10.2288	0	6.3417	0.02114
SYF.VS.F1	7:5463201|5464547-	9.90647	0	6.1575	0.030555
SYF.VS.F1	8:10169696|10174238-	8.48796	0	6.0726	0.031895
SYF.VS.F1	8:11045285|11047991-	23.6306	3.13255	2.8038	0.01768
SYF.VS.F1	8:11929898|11933576+	6.81682	0	5.7486	0.049353
SYF.VS.F1	8:12324263|12326990+	0	8.4083	-5.8557	0.041667
SYF.VS.F1	8:12324263|12336735+	0.965137	13.807	-3.5131	0.034465
SYF.VS.F1	8:13350219|13354289-	0	8.69037	-5.8991	0.039654
SYF.VS.F1	8:13350219|13384123-	0	31.8813	-7.626	0.001532
SYF.VS.F1	8:13350219|13396959-	13.3751	130.33	-3.2565	9.63e-09
SYF.VS.F1	8:13383957|13396959-	0	35.4615	-7.7602	0.001088
SYF.VS.F1	8:1467271|1469296+	88.7394	10.003	3.1271	4.54e-07
SYF.VS.F1	8:1564175|1574608+	24.3437	0	7.4855	0.0022969
SYF.VS.F1	8:1570151|1586845+	57.4043	2.32749	4.4989	6.25e-07
SYF.VS.F1	8:15901151|15912207-	12.4063	53.0009	-2.0514	0.0093661
SYF.VS.F1	8:1624588|1634966-	0	10.8817	-6.1813	0.026414
SYF.VS.F1	8:1624588|1676512-	0	10.4674	-6.1527	0.027215
SYF.VS.F1	8:1624588|1678729-	0	36.3882	-7.7942	0.00098163
SYF.VS.F1	8:19104385|19107676+	11.5746	61.1081	-2.3291	0.0098703
SYF.VS.F1	8:20576886|20612320-	102.821	29.1639	1.8056	0.00060131
SYF.VS.F1	8:20963346|20968834-	30.787	74.7761	-1.2659	0.048124
SYF.VS.F1	8:23661843|23662084+	2.08223	57.0508	-4.7818	9.78e-07
SYF.VS.F1	8:23661843|23684003+	1.24934	20.2881	-3.9275	0.0078253
SYF.VS.F1	8:23948570|24006304-	4.37537	36.2895	-3.0272	0.0043414
SYF.VS.F1	8:23979636|23992590-	17.1082	109.459	-2.663	1.58e-06
SYF.VS.F1	8:23979636|24006304-	46.6804	276.536	-2.5523	2.14e-10
SYF.VS.F1	8:23987453|24006304-	6.92285	40.6286	-2.5158	0.0046741
SYF.VS.F1	8:25007435|25078153-	0	8.33742	-5.8373	0.042682
SYF.VS.F1	8:25043641|25078153-	0	19.1842	-6.9617	0.0067917
SYF.VS.F1	8:25070718|25078153-	28.3379	400.307	-3.8127	2.42e-21
SYF.VS.F1	8:2727992|2743017+	0	32.5761	-7.6475	0.0014715
SYF.VS.F1	8:28803618|28806064-	70.6397	8.69961	2.9811	0.00011186
SYF.VS.F1	8:28826593|28827405-	41.5579	8.33433	2.2821	0.0074852
SYF.VS.F1	8:2957041|2969853-	8.05487	0	5.8387	0.047004
SYF.VS.F1	8:3469775|3479270-	10.0489	71.2259	-2.81	7.14e-05
SYF.VS.F1	8:3811365|3812181-	0	13.1633	-6.4658	0.01697
SYF.VS.F1	8:4505780|4512486-	13.9869	168.229	-3.5715	2.05e-11
SYF.VS.F1	8:4508604|4512486-	0	12.1776	-6.3568	0.019932
SYF.VS.F1	8:6369673|6389877-	38.1358	7.81304	2.2445	0.0068968
SYF.VS.F1	8:6369673|6402248-	370.093	44.0536	3.056	1.06e-12
SYF.VS.F1	8:6369673|6422097-	125.678	6.29146	4.2453	1.13e-10
SYF.VS.F1	8:6384248|6402248-	173.35	23.8982	2.8412	7.86e-10
SYF.VS.F1	8:6384248|6422097-	20.2556	1.95074	3.2113	0.012171
SYF.VS.F1	8:6399017|6402248-	66.5047	18.7194	1.8079	0.0079509
SYF.VS.F1	8:6399017|6422097-	35.4465	5.67855	2.6027	0.003127
SYF.VS.F1	8:9853558|9859778-	196.845	56.1426	1.8032	3.17e-05
SYF.VS.F1	9:11147577|11176557+	0	15.3611	-6.6058	0.013683
SYF.VS.F1	9:23223362|23229956+	204.627	5.09253	5.2807	5.49e-20
SYF.VS.F1	9:23223362|23246114+	21.0724	2.02301	3.24	0.010347
SYF.VS.F1	9:23669229|23675398-	484.74	27.979	4.1001	4.06e-29
SYF.VS.F1	9:23669229|23675468-	37.244	0.950446	5.1486	1.1e-05
SYF.VS.F1	9:23669229|23691389-	893.559	220.523	2.0122	1.79e-09
SYF.VS.F1	9:23917651|23926954+	0	15.2308	-6.6415	0.012333
SYF.VS.F1	9:3580880|3595533+	33.331	6.39901	2.3185	0.018214
SYF.VS.F1	9:4492232|4509363+	0	7.60633	-5.7131	0.049881
SYF.VS.F1	9:4998806|5007574+	9.05808	0	6.168	0.02756
SYF.VS.F1	9:5699277|5701419-	60.3026	140.522	-1.2133	0.0335
SYF.VS.F1	9:6847617|6856512+	112.35	23.1213	2.2651	2.15e-05
SYF.VS.F1	9:852052|866972-	68.8294	13.1003	2.3726	0.00011186
SYF.VS.F1	AADN04000661.1:15505|16781+	31.9404	5.99622	2.3725	0.016073
SYF.VS.F1	AADN04000785.1:4470|6445-	27.9863	2.14682	3.511	0.0050633
SYF.VS.F1	AADN04000785.1:4470|6485-	78.5022	13.9692	2.4597	6.54e-05
SYF.VS.F1	AADN04001051.1:15765|18451+	60.5219	19.9738	1.5847	0.045787
SYF.VS.F1	AADN04001051.1:16023|18451+	7.32857	0	5.8699	0.042399
SYF.VS.F1	AADN04002442.1:1845|2221-	4.16446	139.649	-4.5255	0.035359
SYF.VS.F1	AADN04006800.1:7061|7319-	37.9136	149.478	-1.9664	5.32e-05
SYF.VS.F1	AADN04007696.1:7715|8841-	3.17961	23.5946	-2.7937	0.019004
SYF.VS.F1	AADN04009324.1:7345|7722+	50.5035	131.454	-1.3742	0.0089989
SYF.VS.F1	AADN04021077.1:1221|2181+	9.44181	42.4723	-2.1504	0.02252
SYF.VS.F1	AADN04023099.1:958|1360+	45.1653	4.32446	3.3285	0.00048113
SYF.VS.F1	KQ759547.1:12746|13457+	125.559	44.5136	1.4845	0.019004
SYF.VS.F1	W:296476|303963-	182.788	59.555	1.6058	0.0057841
SYF.VS.F1	W:4986226|4993440+	78.6936	27.6524	1.4975	0.010475
SYF.VS.F1	W:712779|713136-	6.8329	31.8822	-2.19	0.045931
SYF.VS.F1	Z:1524485|1524774+	0	10.4075	-6.1496	0.027237
SYF.VS.F1	Z:1545115|1552176+	0.643425	29.7284	-5.1165	0.00021533
SYF.VS.F1	Z:16684466|16692633-	126.976	2.8642	5.3603	3.43e-15
SYF.VS.F1	Z:19153523|19163165+	0	10.9296	-6.1979	0.02545
SYF.VS.F1	Z:19162344|19163165+	7.9142	120.858	-3.8958	2.97e-11
SYF.VS.F1	Z:19162344|19189945+	0	10.6159	-6.1758	0.026148
SYF.VS.F1	Z:19177892|19189945+	0	37.9067	-7.8491	0.00085161
SYF.VS.F1	Z:21072822|21087114+	100.598	14.7958	2.7456	1.57e-07
SYF.VS.F1	Z:22266395|22285655+	20.8723	88.8509	-2.0851	0.00060367
SYF.VS.F1	Z:22266395|22327276+	9.74381	48.1646	-2.2586	0.0030572
SYF.VS.F1	Z:24179457|24182197+	42.445	12.2829	1.7722	0.026926
SYF.VS.F1	Z:25341438|25387003-	13.8451	0	6.7506	0.010393
SYF.VS.F1	Z:25365593|25381629-	9.50669	0	6.2355	0.024929
SYF.VS.F1	Z:25372382|25381617-	20.411	0	7.2514	0.0039401
SYF.VS.F1	Z:25372382|25381629-	163.476	4.92419	4.9846	1.2e-18
SYF.VS.F1	Z:25373067|25381629-	20.3676	0	7.2664	0.0037177
SYF.VS.F1	Z:25835704|25885684+	0	9.00719	-5.9511	0.036884
SYF.VS.F1	Z:25971159|25981400+	0	26.1692	-7.3647	0.0028832
SYF.VS.F1	Z:26336713|26343019+	48.8651	268.217	-2.4434	2.03e-08
SYF.VS.F1	Z:26336713|26403497+	3.76945	75.926	-4.3041	1.01e-08
SYF.VS.F1	Z:26336713|26416988+	16.628	131.361	-2.9714	3.33e-08
SYF.VS.F1	Z:26391767|26403497+	0	17.8051	-6.8466	0.0087014
SYF.VS.F1	Z:26896173|26897826-	0	12.5059	-6.396	0.018814
SYF.VS.F1	Z:34123362|34125024-	59.1742	0	8.6423	8.72e-05
SYF.VS.F1	Z:34225143|34231753+	80.784	20.4158	1.965	0.00054595
SYF.VS.F1	Z:34233189|34234856+	11.2796	0	6.3278	0.02344
SYF.VS.F1	Z:34511574|34513860+	37.5031	613.878	-4.0148	1.22e-28
SYF.VS.F1	Z:34511574|34518746+	0	8.41054	-5.8601	0.041386
SYF.VS.F1	Z:34511574|34518770+	0	9.4324	-6.0131	0.033374
SYF.VS.F1	Z:34511574|34523591+	104.143	1097.22	-3.3822	3.68e-27
SYF.VS.F1	Z:34511574|34530748+	0	82.5079	-8.8486	3.95e-05
SYF.VS.F1	Z:34511574|34534979+	0	15.3687	-6.6714	0.011573
SYF.VS.F1	Z:34511574|34537145+	7.0903	111.3	-3.9407	1.06e-08
SYF.VS.F1	Z:34511574|34551019+	1.73966	46.7041	-4.5731	9.07e-06
SYF.VS.F1	Z:34511574|34561275+	0	8.25144	-5.8346	0.042587
SYF.VS.F1	Z:34530630|34537145+	0	8.65285	-5.8968	0.039654
SYF.VS.F1	Z:34718602|34735866-	0	9.83467	-6.0725	0.030728
SYF.VS.F1	Z:41730585|41732423-	15.9333	0	6.9335	0.0074473
SYF.VS.F1	Z:45770250|45782792+	60.5786	7.11724	3.0537	4.56e-06
SYF.VS.F1	Z:46055293|46064616-	4.42895	241.548	-5.5584	1.23e-06
SYF.VS.F1	Z:46055293|46082742-	21.1272	416.567	-4.2688	5.11e-26
SYF.VS.F1	Z:46062473|46064616-	2.11974	21.6571	-3.2215	0.010287
SYF.VS.F1	Z:46062473|46082742-	21.6485	156.9	-2.8351	4.57e-10
SYF.VS.F1	Z:47175183|47190452-	0	8.54445	-5.8737	0.040877
SYF.VS.F1	Z:47208521|47224271-	0.965137	14.379	-3.5716	0.029622
SYF.VS.F1	Z:47230423|47258500-	0	13.6532	-6.495	0.016338
SYF.VS.F1	Z:47381659|47390189+	27.1618	81.0704	-1.561	0.018214
SYF.VS.F1	Z:47552838|47557705-	0	10.1282	-6.0946	0.030224
SYF.VS.F1	Z:47776506|47788664+	2.52011	23.9347	-3.151	0.005428
SYF.VS.F1	Z:55497326|55509966+	1.04379	37.0804	-4.9031	5.72e-05
SYF.VS.F1	Z:55497326|55513948+	0	8.26377	-5.8334	0.042682
SYF.VS.F1	Z:55529981|55541060+	0	8.88284	-5.9065	0.039654
SYF.VS.F1	Z:56708007|56710852+	0	15.7679	-6.689	0.011397
SYF.VS.F1	Z:56708007|56742122+	0	15.4065	-6.6578	0.011973
SYF.VS.F1	Z:56824834|56861046-	8.81082	0	6.1218	0.029998
SYF.VS.F1	Z:57570693|57623985+	9.17483	83.8203	-3.1438	4.61e-06
SYF.VS.F1	Z:57623870|57647907+	1.66579	46.1114	-4.7728	9.18e-06
SYF.VS.F1	Z:57623870|57670658+	6.41051	34.1167	-2.3906	0.011674
SYF.VS.F1	Z:57623870|57703950+	0	14.9073	-6.6271	0.012351
SYF.VS.F1	Z:57681950|57703950+	5.37801	34.4705	-2.6305	0.0039575
SYF.VS.F1	Z:57698727|57703950+	10.3872	75.7065	-2.8137	2.86e-05
SYF.VS.F1	Z:58114124|58123373+	676.131	258.901	1.3805	4.62e-05
SYF.VS.F1	Z:58114179|58123373+	10.6441	0	6.3771	0.02012
SYF.VS.F1	Z:63559237|63569326+	20.6881	0.536706	4.8509	0.0013286
SYF.VS.F1	Z:63559688|63569326+	367.492	10.103	5.1367	6.8e-21
SYF.VS.F1	Z:67446429|67466027-	14.7054	1.14568	3.4752	0.019686
SYF.VS.F1	Z:67446429|67466030-	148.667	27.8773	2.3975	2.31e-05
SYF.VS.F1	Z:67446429|67468450-	68.8956	12.8294	2.3891	0.0036662
SYF.VS.F1	Z:67446429|67481975-	23.9726	1.52243	3.8259	0.0036662
SYF.VS.F1	Z:67465789|67468450-	77.881	15.5384	2.2988	0.00018275
SYF.VS.F1	Z:67465789|67481975-	56.6893	10.5296	2.3921	0.00095884
SYF.VS.F1	Z:68631259|68662589-	4.20733	29.5317	-2.733	0.0057704
SYF.VS.F1	Z:68631259|68668565-	3.66993	21.9615	-2.4613	0.040791
SYF.VS.F1	Z:68661985|68662589-	32.4242	175.651	-2.415	1.89e-06
SYF.VS.F1	Z:68661985|68668565-	64.9235	185.646	-1.5058	0.00089738
SYF.VS.F1	Z:68661985|68681586-	1.24934	15.637	-3.5487	0.024157
SYF.VS.F1	Z:7456771|7465185-	15.5704	79.921	-2.3306	0.00027658
SYF.VS.F1	Z:7456771|7470682-	58.6824	329.125	-2.4821	1.16e-08
SYF.VS.F1	Z:7463479|7470682-	9.23856	41.6692	-2.1163	0.018974
SYF.VS.F1	Z:78936183|78944025+	0	11.286	-6.1007	0.032103
SYF.VS.F1	Z:78953427|78958856-	0	13.4546	-6.4859	0.016447
SYF.VS.F1	Z:78953427|78970328-	1.661	21.7478	-3.501	0.0083423
SYF.VS.F1	Z:78956886|78970328-	2.78345	22.5851	-2.8777	0.036995
SYF.VS.F1	Z:79636059|79638978+	22.0072	3.87543	2.4449	0.023569
SYF.VS.F1	Z:79662650|79662906+	0	25.8146	-7.3529	0.0029359
SYF.VS.F1	Z:81315828|81321075+	9.24392	0	6.0777	0.033602
SYF.VS.F1	Z:9501433|9504736-	7.0015	65.7387	-3.2065	3.74e-06
SYF.VS.F1	Z:9517843|9518240-	2.21448	28.0575	-3.5726	0.001611
SYF.VS.F6	1:100838506|100871511+	17.9555	62.619	-1.7545	0.028794
SYF.VS.F6	1:100847315|100857608+	8.38082	53.8142	-2.6042	0.0014714
SYF.VS.F6	1:100847315|100864399+	47.34	294.246	-2.6007	2.12e-07
SYF.VS.F6	1:100847315|100871511+	102.775	448.21	-2.0986	3.83e-05
SYF.VS.F6	1:100847315|100892335+	7.58425	53.531	-2.7271	0.0012982
SYF.VS.F6	1:100847315|100907424+	14.7436	69.7663	-2.1842	0.004668
SYF.VS.F6	1:100847315|100916083+	68.5555	262.306	-1.9073	0.0013779
SYF.VS.F6	1:100885804|100916083+	2.76438	20.4502	-2.6728	0.047814
SYF.VS.F6	1:100904769|100916083+	21.8407	74.7257	-1.7326	0.038676
SYF.VS.F6	1:100915909|100942751+	0	11.3085	-5.3951	0.025126
SYF.VS.F6	1:100933692|100942751+	4.18892	25.7849	-2.5285	0.025924
SYF.VS.F6	1:104589235|104605701-	7.78737	0	5.1848	0.038388
SYF.VS.F6	1:130318780|130319547+	134.786	43.5511	1.598	0.030154
SYF.VS.F6	1:13396552|13400906-	436.176	200.924	1.1118	0.0050174
SYF.VS.F6	1:137050954|137076576+	75.4071	12.7146	2.4944	0.00049228
SYF.VS.F6	1:139123694|139165578+	0.668439	15.0504	-3.8826	0.025984
SYF.VS.F6	1:144856421|144867774+	1.31907	17.1724	-3.4548	0.037938
SYF.VS.F6	1:153028625|153033713-	1.73907	17.5111	-3.04	0.039546
SYF.VS.F6	1:16143934|16165940-	8.12159	37.622	-2.1486	0.020928
SYF.VS.F6	1:16157084|16165940-	25.2992	78.0333	-1.6079	0.019418
SYF.VS.F6	1:164626515|164651777+	16.3082	1.06459	3.5697	0.018012
SYF.VS.F6	1:165909012|165913579+	363.274	167.005	1.1131	0.030154
SYF.VS.F6	1:166512432|166520224+	7.24221	0	5.0754	0.046886
SYF.VS.F6	1:173367528|173401431-	0.668439	37.6152	-5.197	8.38e-05
SYF.VS.F6	1:173386502|173401431-	1.6711	25.4406	-3.5546	0.013955
SYF.VS.F6	1:194886713|194887468-	89.5649	25.6155	1.7793	0.0013563
SYF.VS.F6	1:195049093|195055350-	72.5043	19.4801	1.8675	0.0051004
SYF.VS.F6	1:27139011|27143326+	270.351	661.521	-1.2805	0.0079152
SYF.VS.F6	1:33955881|33970347+	130.675	263.576	-1.0075	0.014118
SYF.VS.F6	1:33959566|33970347+	0	9.72984	-5.1849	0.037028
SYF.VS.F6	1:45074114|45079767+	364.177	119.598	1.5948	1.64e-05
SYF.VS.F6	1:45122739|45126071+	97.8847	37.635	1.3623	0.015324
SYF.VS.F6	1:48610615|48611214-	11.9429	0	5.5925	0.020023
SYF.VS.F6	1:48940651|48958288-	0	9.26081	-5.1484	0.038388
SYF.VS.F6	1:48948405|48958288-	1.07063	18.7674	-3.7166	0.017719
SYF.VS.F6	1:49802809|49805776-	84.4151	27.2327	1.6102	0.0087215
SYF.VS.F6	1:50007151|50017148+	98.1449	21.3773	2.1466	0.0034252
SYF.VS.F6	1:59786490|59792400+	188.482	79.8841	1.2232	0.028437
SYF.VS.F6	1:61525145|61532364+	29.6448	80.3917	-1.4233	0.028794
SYF.VS.F6	1:88496631|88501288+	6.72941	52.7596	-2.9058	0.0013563
SYF.VS.F6	1:88496631|88513608+	0.879379	15.9794	-3.8538	0.024524
SYF.VS.F6	1:91526247|91528108-	19.877	56.4966	-1.4858	0.045448
SYF.VS.F6	1:98626178|98642655+	9.61924	44.3456	-2.1179	0.030154
SYF.VS.F6	10:11682708|11685604+	14.0693	70.7939	-2.3037	0.00032932
SYF.VS.F6	10:2493743|2494737+	0.879379	17.3736	-3.9944	0.014589
SYF.VS.F6	11:3455988|3464027-	55.1374	187.145	-1.7525	2.49e-05
SYF.VS.F6	11:5183050|5190907-	29.6864	90.6367	-1.598	0.0079152
SYF.VS.F6	12:16082423|16132890-	80.8847	31.7687	1.3288	0.043331
SYF.VS.F6	12:16236061|16236906-	134.673	41.5421	1.6684	0.013293
SYF.VS.F6	12:18022994|18024354+	0	10.4402	-5.2801	0.030447
SYF.VS.F6	12:4767770|4771454-	0	8.97222	-5.1062	0.041516
SYF.VS.F6	12:4767770|4777163-	0	8.4171	-5.0035	0.049647
SYF.VS.F6	12:4859853|4863462+	0	15.2059	-5.8173	0.0094406
SYF.VS.F6	12:4859853|4869268+	1.31907	39.255	-4.7097	9.85e-05
SYF.VS.F6	12:6739839|6758715-	0.713754	13.1987	-3.666	0.045448
SYF.VS.F6	12:9000575|9001598+	17.4843	60.0449	-1.7611	0.01216
SYF.VS.F6	13:13953990|13955198+	9.39238	0	5.2509	0.037626
SYF.VS.F6	13:13953990|13955514+	205.582	32.3068	2.5556	0.025572
SYF.VS.F6	13:16835881|16838940-	5.52283	35.7873	-2.6178	0.015971
SYF.VS.F6	14:13048218|13049170+	1.88204	28.116	-3.6843	0.0019413
SYF.VS.F6	14:2213682|2219129-	0.879379	21.1902	-4.2788	0.0054156
SYF.VS.F6	14:5989219|5990027+	9.26019	60.0862	-2.6353	0.00038759
SYF.VS.F6	14:8456629|8458456-	7.12378	166.021	-4.5087	1.15e-14
SYF.VS.F6	15:8598209|8607741-	0	16.0856	-5.9064	0.0076464
SYF.VS.F6	16:107140|107395+	207.212	81.7093	1.325	0.019418
SYF.VS.F6	17:10451991|10473531+	0.713754	25.0076	-4.5903	0.0016283
SYF.VS.F6	17:9310643|9327965+	137.78	403.455	-1.54	4.74e-05
SYF.VS.F6	18:6458031|6470104+	5.40549	56.1685	-3.2541	6.69e-05
SYF.VS.F6	18:6458031|6473500+	0	11.0226	-5.3918	0.024879
SYF.VS.F6	19:1183181|1185398-	20.6913	2.95924	2.6464	0.030154
SYF.VS.F6	19:4987846|4994658+	4.66908	145.618	-4.8312	8.93e-16
SYF.VS.F6	19:6023308|6053481+	12.2455	45.4174	-1.8325	0.029657
SYF.VS.F6	2:1000286|1001591+	26.5454	93.7807	-1.7925	0.010248
SYF.VS.F6	2:113191276|113210141+	178.95	53.8254	1.7117	0.00065032
SYF.VS.F6	2:117047494|117106638-	498.18	180.668	1.4521	0.001115
SYF.VS.F6	2:126983507|126984633+	149.19	56.1039	1.3953	0.020023
SYF.VS.F6	2:128610628|128611769+	31.9687	118.086	-1.8616	0.00070076
SYF.VS.F6	2:142207897|142211314-	56.0357	19.9948	1.4626	0.046279
SYF.VS.F6	2:145935738|145935965-	64.7424	12.5178	2.3115	0.0042495
SYF.VS.F6	2:147303909|147308894-	7.2244	0	5.0701	0.047086
SYF.VS.F6	2:15371782|15375098-	13.4294	60.6128	-2.1191	0.0045632
SYF.VS.F6	2:40903592|40905341-	11.7219	0	5.7364	0.012872
SYF.VS.F6	2:50073626|50090117+	204.969	359.439	-0.80549	0.048935
SYF.VS.F6	2:51504663|51520337+	31.0418	4.55421	2.5961	0.033615
SYF.VS.F6	2:90255786|90277217-	33.1597	81.7128	-1.2871	0.037626
SYF.VS.F6	2:90255786|90288864-	4.52314	26.5336	-2.4613	0.024879
SYF.VS.F6	2:96985346|97021092-	2.4272	28.454	-3.3899	0.0079152
SYF.VS.F6	2:97020632|97021092-	0	14.2248	-5.7275	0.011925
SYF.VS.F6	20:13650287|13664099-	4.50533	35.5071	-2.9023	0.0076464
SYF.VS.F6	20:13663507|13666367-	27.5176	113.013	-2.0161	0.00057044
SYF.VS.F6	20:1405920|1412182-	0	28.3616	-6.6624	0.00084007
SYF.VS.F6	20:2426006|2445902-	535.671	273.627	0.96094	0.031291
SYF.VS.F6	21:1143760|1144110-	0	9.34881	-5.1628	0.037626
SYF.VS.F6	21:3087206|3102299-	136.938	58.9993	1.1997	0.024269
SYF.VS.F6	21:6189233|6196674-	0	26.2035	-6.4288	0.0019969
SYF.VS.F6	23:2104560|2104919+	1.00266	29.4296	-4.4117	0.00070076
SYF.VS.F6	23:5084518|5086817-	20.1766	64.8337	-1.6511	0.022837
SYF.VS.F6	24:3499329|3500496-	0	9.16122	-5.0635	0.04649
SYF.VS.F6	26:2802650|2844703-	0	9.7996	-5.2109	0.034569
SYF.VS.F6	26:2842474|2844703-	39.5716	164.9	-2.0465	5.34e-05
SYF.VS.F6	26:4857446|4864529+	411.55	136.818	1.5751	8.86e-05
SYF.VS.F6	26:76489|78365-	5.57596	32.0227	-2.445	0.034115
SYF.VS.F6	28:2871348|2871746-	0	20.1995	-6.193	0.0036981
SYF.VS.F6	28:3349749|3350309+	0	76.4924	-7.8907	1.13e-05
SYF.VS.F6	3:100620259|100621543-	92.2257	16.848	2.4113	0.00098865
SYF.VS.F6	3:110488216|110516558+	5.21909	35.597	-2.688	0.015623
SYF.VS.F6	3:32470490|32512756-	94.6758	26.5544	1.7982	0.0028109
SYF.VS.F6	3:46294920|46300446+	42.9739	227.86	-2.3737	2.25e-06
SYF.VS.F6	3:59458418|59462705-	0	12.5153	-5.5536	0.018012
SYF.VS.F6	3:66378304|66381687-	15.3233	54.6347	-1.8043	0.015916
SYF.VS.F6	3:66399375|66402723-	124.987	331.499	-1.3927	0.0054156
SYF.VS.F6	3:67929401|67984173-	0	10.8669	-5.3725	0.025572
SYF.VS.F6	3:67968244|67984173-	9.46332	37.6429	-1.943	0.036734
SYF.VS.F6	3:79378777|79415580-	70.2352	19.8228	1.8067	0.0050501
SYF.VS.F6	3:82900084|82905026-	104.283	302.717	-1.5205	0.0060565
SYF.VS.F6	4:1320393|1324516-	0	27.7467	-6.6418	0.00088623
SYF.VS.F6	4:13953577|13955706-	0	11.2818	-5.4215	0.023819
SYF.VS.F6	4:30470147|30472155-	21.5381	0	6.4534	0.0020578
SYF.VS.F6	4:31792699|31802348-	1200.55	675.884	0.82432	0.027138
SYF.VS.F6	4:35377337|35391840-	0	14.7891	-5.7989	0.0096245
SYF.VS.F6	4:3567846|3573575-	0	8.71551	-5.0447	0.046886
SYF.VS.F6	4:528640|533354-	30.0473	2.2465	3.5215	0.0041904
SYF.VS.F6	4:65510577|65515090+	14.3887	48.5317	-1.7225	0.034888
SYF.VS.F6	4:66627122|66635469-	172.816	82.2197	1.0641	0.040255
SYF.VS.F6	4:75040127|75046071+	250.798	70.3357	1.8204	4.74e-05
SYF.VS.F6	4:86477694|86477975-	7.36549	0	5.0702	0.047814
SYF.VS.F6	4:86481976|86482254+	12.6607	0	5.6942	0.015942
SYF.VS.F6	4:86482018|86482425-	15.8774	0	6.1474	0.004668
SYF.VS.F6	4:86483645|86484805-	8.65003	0	5.1628	0.043331
SYF.VS.F6	4:86486438|86486694-	15.5907	0	6.0968	0.0053896
SYF.VS.F6	4:86486445|86486682-	60.5753	0	7.9206	1.13e-05
SYF.VS.F6	4:86486445|86486694-	89.224	0	7.9553	2.49e-05
SYF.VS.F6	5:13061358|13064218+	1.75876	28.1515	-3.7721	0.010874
SYF.VS.F6	5:18049832|18051645-	177.664	48.61	1.8321	0.0048549
SYF.VS.F6	5:18049832|18071666-	47.3055	9.87269	2.1681	0.031652
SYF.VS.F6	5:19322088|19325826+	134.932	58.9985	1.1789	0.028794
SYF.VS.F6	5:25117899|25119650+	1303.65	413.391	1.6493	1.77e-07
SYF.VS.F6	5:26557425|26562806+	65.926	18.1633	1.8257	0.0062945
SYF.VS.F6	5:27260040|27274294-	30.8231	82.4848	-1.3997	0.025709
SYF.VS.F6	5:28851151|28854562+	3.14095	23.4315	-2.7871	0.023774
SYF.VS.F6	5:38350342|38351089+	4.5833	55.932	-3.5171	2.27e-05
SYF.VS.F6	5:49231273|49273628-	0	8.406	-5.0119	0.048935
SYF.VS.F6	5:49231273|49291813-	0	10.3007	-5.2991	0.029459
SYF.VS.F6	5:49263265|49291813-	1.31907	46.5512	-4.9661	1.94e-05
SYF.VS.F6	5:50338684|50354953+	162.497	375.095	-1.2009	0.0043087
SYF.VS.F6	5:53366459|53368181+	22.4226	2.56902	2.9622	0.021335
SYF.VS.F6	5:5444413|5452505-	20.9951	0	6.5839	0.0011814
SYF.VS.F6	5:5444422|5452505-	32.2331	2.82827	3.3719	0.0008374
SYF.VS.F6	6:15418026|15429938-	0	9.54954	-5.1691	0.037626
SYF.VS.F6	6:20750678|20764292+	43.1352	117.291	-1.4239	0.031291
SYF.VS.F6	6:27872485|27880016-	6.8705	30.8902	-2.0815	0.041965
SYF.VS.F6	6:29214367|29219384-	10.3427	0	5.584	0.018037
SYF.VS.F6	6:31908749|31918173-	0	8.56631	-5.0416	0.046773
SYF.VS.F6	6:31916020|31918173-	3.0986	22.694	-2.668	0.039179
SYF.VS.F6	6:32251568|32253292+	66.5583	153.201	-1.1895	0.046555
SYF.VS.F6	7:11989446|11995199+	0	8.97413	-5.0883	0.043331
SYF.VS.F6	7:15097025|15105996+	61.9396	217.499	-1.8011	6.39e-05
SYF.VS.F6	7:15102868|15105996+	1.07063	19.8795	-3.8058	0.011925
SYF.VS.F6	7:20182277|20191756+	18.9452	67.2261	-1.7941	0.012487
SYF.VS.F6	7:22610709|22610956-	4.84252	33.8705	-2.6986	0.0087215
SYF.VS.F6	8:13383957|13396959-	0	11.1645	-5.3766	0.025749
SYF.VS.F6	8:1570151|1586845+	59.9948	10.4088	2.4656	0.0010905
SYF.VS.F6	8:15901151|15912207-	12.839	77.2636	-2.513	0.00080998
SYF.VS.F6	8:1624588|1634966-	0	8.8368	-5.0229	0.048938
SYF.VS.F6	8:1624588|1678729-	0	47.6342	-7.3286	8.08e-05
SYF.VS.F6	8:23661843|23662084+	2.19845	43.7979	-4.21	0.00013574
SYF.VS.F6	8:23979636|24006304-	48.4344	151.893	-1.6288	0.0013563
SYF.VS.F6	8:25043641|25078153-	0	10.6187	-5.307	0.029459
SYF.VS.F6	8:25070718|25078153-	29.5482	209.908	-2.8118	7.23e-10
SYF.VS.F6	8:28826593|28827405-	43.3062	6.96943	2.5637	0.0016155
SYF.VS.F6	8:4505780|4512486-	14.5769	177.062	-3.5819	1.15e-14
SYF.VS.F6	8:6369673|6402248-	383.475	149.212	1.3474	0.0087215
SYF.VS.F6	8:6369673|6422097-	130.533	48.2926	1.4142	0.0084652
SYF.VS.F6	8:6384248|6402248-	179.894	64.2747	1.47	0.0015921
SYF.VS.F6	8:9853558|9859778-	204.695	74.0217	1.4593	0.00080998
SYF.VS.F6	9:15799638|15812488-	0	11.4754	-5.4268	0.023819
SYF.VS.F6	9:23223362|23229956+	213.048	61.9825	1.7646	1.64e-05
SYF.VS.F6	9:23669229|23675398-	503.814	188.655	1.4044	0.00089393
SYF.VS.F6	9:5660735|5678058-	62.0146	18.1888	1.7227	0.031648
SYF.VS.F6	9:6847617|6856512+	116.872	44.9131	1.3645	0.0074582
SYF.VS.F6	AADN04011040.1:1208|2013+	25.2906	199.972	-2.9217	1.1e-06
SYF.VS.F6	AADN04023099.1:958|1360+	47.0655	10.143	2.1526	0.0096245
SYF.VS.F6	KQ759480.1:13463|14158-	0	17.6533	-6.0139	0.0056574
SYF.VS.F6	Z:1523635|1524774+	0	11.2454	-5.4093	0.024269
SYF.VS.F6	Z:1545115|1552176+	0.668439	21.0026	-4.3745	0.0042971
SYF.VS.F6	Z:16684466|16692633-	131.865	28.7671	2.1617	8.06e-05
SYF.VS.F6	Z:19162344|19163165+	8.26456	90.7142	-3.3891	5.57e-07
SYF.VS.F6	Z:19177892|19189945+	0	15.9708	-5.8872	0.0079152
SYF.VS.F6	Z:21072822|21087114+	104.587	25.7823	1.9951	8.86e-05
SYF.VS.F6	Z:25372382|25381629-	170.094	80.6378	1.0668	0.034115
SYF.VS.F6	Z:26336713|26343019+	50.9102	173.771	-1.7532	0.00065142
SYF.VS.F6	Z:26336713|26403497+	3.93752	52.5588	-3.6675	1.36e-05
SYF.VS.F6	Z:26336713|26416988+	17.3235	87.1524	-2.3113	0.0001196
SYF.VS.F6	Z:26708199|26727208-	0	11.676	-5.4489	0.022887
SYF.VS.F6	Z:28161821|28179362+	378.931	50.5858	2.8138	0.0018696
SYF.VS.F6	Z:34511574|34523591+	108.216	43.6212	1.2946	0.023848
SYF.VS.F6	Z:40331993|40348761+	0.668439	15.8822	-3.9426	0.025196
SYF.VS.F6	Z:42121988|42132775-	2.76438	29.8418	-3.2095	0.0051004
SYF.VS.F6	Z:46055293|46064616-	4.64345	164.044	-4.744	0.00046865
SYF.VS.F6	Z:46055293|46082742-	21.9602	190.125	-3.0635	1.55e-08
SYF.VS.F6	Z:46062473|46082742-	22.4906	110.094	-2.2525	0.0001565
SYF.VS.F6	Z:51725032|51758751+	5.54846	30.0081	-2.3436	0.023425
SYF.VS.F6	Z:51745370|51758751+	6.53331	36.6008	-2.4279	0.0087215
SYF.VS.F6	Z:51754518|51758751+	10.043	50.56	-2.276	0.030154
SYF.VS.F6	Z:56708007|56710852+	0	32.6478	-6.7603	0.0007483
SYF.VS.F6	Z:56708007|56716206+	3.88033	78.6292	-4.142	4.33e-06
SYF.VS.F6	Z:56708007|56720562+	1.00266	30.5297	-4.4228	0.0014282
SYF.VS.F6	Z:56708007|56742122+	0	19.9653	-6.1833	0.0037892
SYF.VS.F6	Z:56724065|56742122+	0	10.8081	-5.1677	0.040758
SYF.VS.F6	Z:63559688|63569326+	383.696	88.1801	2.0947	9.72e-05
SYF.VS.F6	Z:67446429|67466027-	15.281	0.956446	3.5161	0.03321
SYF.VS.F6	Z:67446429|67466030-	154.419	35.5905	2.0786	0.00017484
SYF.VS.F6	Z:67465789|67468450-	81.0152	15.4823	2.3198	0.00081282
SYF.VS.F6	Z:67465789|67481975-	59.1116	9.12143	2.6145	0.00050026
SYF.VS.F6	Z:68661985|68662589-	33.5686	112.111	-1.7105	0.0042971
SYF.VS.F6	Z:7456771|7465185-	16.2354	62.8261	-1.9113	0.015623
SYF.VS.F6	Z:7456771|7470682-	61.1498	274.539	-2.1544	1.08e-05
SYF.VS.F6	Z:79662650|79662906+	0	12.2357	-5.5353	0.018436
SYF.VS.F6	Z:9501433|9504736-	7.30722	43.1104	-2.5115	0.0026912

## Sheet: Table S5
Table S5. Gene ontology for host genes of differential expressed circRNAs
Category	ID	Description	GeneRatio	BgRatio	pvalue	padj	geneID	Count
BP	GO:0030029	actin filament-based process	30/348	436/10057	0.0002494	0.408717	ENSGALG00000004710/ENSGALG00000011680/ENSGALG00000010158/ENSGALG00000000273/ENSGALG00000031565/ENSGALG00000031450/ENSGALG00000009158/ENSGALG00000005540/ENSGALG00000007769/ENSGALG00000013605/ENSGALG00000016720/ENSGALG00000005295/ENSGALG00000013102/ENSGALG00000036883/ENSGALG00000015377/ENSGALG00000005042/ENSGALG00000016937/ENSGALG00000011068/ENSGALG00000002016/ENSGALG00000033938/ENSGALG00000031741/…	30
BP	GO:0051056	regulation of small GTPase mediated signal transduction	15/348	159/10057	0.000398291	0.408717	ENSGALG00000010088/ENSGALG00000010158/ENSGALG00000005237/ENSGALG00000015428/ENSGALG00000011164/ENSGALG00000016720/ENSGALG00000004273/ENSGALG00000036883/ENSGALG00000005042/ENSGALG00000033938/ENSGALG00000001419/ENSGALG00000001157/ENSGALG00000002175/ENSGALG00000021611/ENSGALG00000007254	15
BP	GO:0043087	regulation of GTPase activity	20/348	249/10057	0.000399483	0.408717	ENSGALG00000010088/ENSGALG00000011680/ENSGALG00000009825/ENSGALG00000016828/ENSGALG00000012594/ENSGALG00000015959/ENSGALG00000011164/ENSGALG00000016817/ENSGALG00000005295/ENSGALG00000001225/ENSGALG00000004045/ENSGALG00000011251/ENSGALG00000036883/ENSGALG00000005042/ENSGALG00000007721/ENSGALG00000033938/ENSGALG00000001419/ENSGALG00000001157/ENSGALG00000011309/ENSGALG00000007254	20
BP	GO:0030036	actin cytoskeleton organization	27/348	394/10057	0.000541934	0.408717	ENSGALG00000004710/ENSGALG00000011680/ENSGALG00000010158/ENSGALG00000000273/ENSGALG00000031565/ENSGALG00000009158/ENSGALG00000005540/ENSGALG00000007769/ENSGALG00000013605/ENSGALG00000016720/ENSGALG00000005295/ENSGALG00000013102/ENSGALG00000036883/ENSGALG00000015377/ENSGALG00000005042/ENSGALG00000016937/ENSGALG00000011068/ENSGALG00000002016/ENSGALG00000033938/ENSGALG00000031741/ENSGALG00000029652/…	27
BP	GO:0032990	cell part morphogenesis	25/348	359/10057	0.000687254	0.408717	ENSGALG00000001264/ENSGALG00000008263/ENSGALG00000006488/ENSGALG00000011680/ENSGALG00000010158/ENSGALG00000031487/ENSGALG00000044675/ENSGALG00000038678/ENSGALG00000012594/ENSGALG00000030534/ENSGALG00000016885/ENSGALG00000010533/ENSGALG00000007769/ENSGALG00000013102/ENSGALG00000008459/ENSGALG00000016837/ENSGALG00000017106/ENSGALG00000001774/ENSGALG00000031741/ENSGALG00000001419/ENSGALG00000030162/…	25
BP	GO:0060284	regulation of cell development	31/348	492/10057	0.000885508	0.408717	ENSGALG00000006598/ENSGALG00000001264/ENSGALG00000008263/ENSGALG00000010179/ENSGALG00000006488/ENSGALG00000005470/ENSGALG00000000255/ENSGALG00000010158/ENSGALG00000031487/ENSGALG00000012594/ENSGALG00000030534/ENSGALG00000016885/ENSGALG00000013605/ENSGALG00000026811/ENSGALG00000003126/ENSGALG00000026163/ENSGALG00000011982/ENSGALG00000013102/ENSGALG00000008459/ENSGALG00000013793/ENSGALG00000017106/…	31
BP	GO:0048858	cell projection morphogenesis	24/348	345/10057	0.000889526	0.408717	ENSGALG00000001264/ENSGALG00000008263/ENSGALG00000006488/ENSGALG00000011680/ENSGALG00000010158/ENSGALG00000031487/ENSGALG00000044675/ENSGALG00000038678/ENSGALG00000012594/ENSGALG00000030534/ENSGALG00000016885/ENSGALG00000010533/ENSGALG00000007769/ENSGALG00000013102/ENSGALG00000008459/ENSGALG00000016837/ENSGALG00000017106/ENSGALG00000001774/ENSGALG00000031741/ENSGALG00000001419/ENSGALG00000030162/…	24
BP	GO:0043124	negative regulation of I-kappaB kinase/NF-kappaB signaling	6/348	34/10057	0.000972914	0.408717	ENSGALG00000012973/ENSGALG00000003759/ENSGALG00000010536/ENSGALG00000002229/ENSGALG00000030691/ENSGALG00000001419	6
BP	GO:0014916	regulation of lung blood pressure	2/348	2/10057	0.00119403	0.408717	ENSGALG00000008459/ENSGALG00000012200	2
BP	GO:0032387	negative regulation of intracellular transport	8/348	62/10057	0.00125406	0.408717	ENSGALG00000010412/ENSGALG00000010536/ENSGALG00000002229/ENSGALG00000030691/ENSGALG00000001419/ENSGALG00000021611/ENSGALG00000016880/ENSGALG00000012865	8
BP	GO:0048812	neuron projection morphogenesis	23/348	334/10057	0.00129789	0.408717	ENSGALG00000001264/ENSGALG00000008263/ENSGALG00000006488/ENSGALG00000011680/ENSGALG00000031487/ENSGALG00000044675/ENSGALG00000038678/ENSGALG00000012594/ENSGALG00000030534/ENSGALG00000016885/ENSGALG00000010533/ENSGALG00000007769/ENSGALG00000013102/ENSGALG00000008459/ENSGALG00000016837/ENSGALG00000017106/ENSGALG00000001774/ENSGALG00000031741/ENSGALG00000001419/ENSGALG00000030162/ENSGALG00000011309/…	23
BP	GO:0042306	regulation of protein import into nucleus	10/348	94/10057	0.00147755	0.408717	ENSGALG00000010158/ENSGALG00000010412/ENSGALG00000010536/ENSGALG00000003126/ENSGALG00000002229/ENSGALG00000002016/ENSGALG00000030691/ENSGALG00000001419/ENSGALG00000030988/ENSGALG00000006979	10
BP	GO:1904589	regulation of protein import	10/348	95/10057	0.00160186	0.408717	ENSGALG00000010158/ENSGALG00000010412/ENSGALG00000010536/ENSGALG00000003126/ENSGALG00000002229/ENSGALG00000002016/ENSGALG00000030691/ENSGALG00000001419/ENSGALG00000030988/ENSGALG00000006979	10
BP	GO:0051058	negative regulation of small GTPase mediated signal transduction	6/348	38/10057	0.00177786	0.408717	ENSGALG00000010158/ENSGALG00000016720/ENSGALG00000036883/ENSGALG00000001419/ENSGALG00000021611/ENSGALG00000007254	6
BP	GO:1900180	regulation of protein localization to nucleus	12/348	130/10057	0.00179546	0.408717	ENSGALG00000010158/ENSGALG00000010412/ENSGALG00000037603/ENSGALG00000010536/ENSGALG00000016720/ENSGALG00000003126/ENSGALG00000002229/ENSGALG00000002016/ENSGALG00000030691/ENSGALG00000001419/ENSGALG00000030988/ENSGALG00000006979	12
BP	GO:0043547	positive regulation of GTPase activity	16/348	203/10057	0.0018156	0.408717	ENSGALG00000010088/ENSGALG00000009825/ENSGALG00000016828/ENSGALG00000015959/ENSGALG00000011164/ENSGALG00000016817/ENSGALG00000005295/ENSGALG00000001225/ENSGALG00000004045/ENSGALG00000011251/ENSGALG00000005042/ENSGALG00000007721/ENSGALG00000033938/ENSGALG00000001419/ENSGALG00000001157/ENSGALG00000007254	16
BP	GO:1902532	negative regulation of intracellular signal transduction	21/348	303/10057	0.00192737	0.408717	ENSGALG00000006598/ENSGALG00000010158/ENSGALG00000012973/ENSGALG00000003759/ENSGALG00000017159/ENSGALG00000037603/ENSGALG00000010536/ENSGALG00000016720/ENSGALG00000036883/ENSGALG00000002229/ENSGALG00000002016/ENSGALG00000030691/ENSGALG00000001419/ENSGALG00000041989/ENSGALG00000031890/ENSGALG00000014773/ENSGALG00000021611/ENSGALG00000007254/ENSGALG00000012888/ENSGALG00000009096/ENSGALG00000040651	21
BP	GO:0051639	actin filament network formation	3/348	8/10057	0.00202057	0.408717	ENSGALG00000013605/ENSGALG00000013102/ENSGALG00000011068	3
BP	GO:0031344	regulation of cell projection organization	22/348	325/10057	0.0020408	0.408717	ENSGALG00000001264/ENSGALG00000006488/ENSGALG00000005470/ENSGALG00000010158/ENSGALG00000031487/ENSGALG00000000273/ENSGALG00000012594/ENSGALG00000030534/ENSGALG00000016885/ENSGALG00000013605/ENSGALG00000005295/ENSGALG00000013102/ENSGALG00000008459/ENSGALG00000017106/ENSGALG00000005713/ENSGALG00000002016/ENSGALG00000031741/ENSGALG00000001419/ENSGALG00000011309/ENSGALG00000011209/ENSGALG00000004796/…	22
BP	GO:0010810	regulation of cell-substrate adhesion	11/348	116/10057	0.0022247	0.408717	ENSGALG00000010158/ENSGALG00000012256/ENSGALG00000042400/ENSGALG00000013605/ENSGALG00000005295/ENSGALG00000015377/ENSGALG00000011205/ENSGALG00000031741/ENSGALG00000005505/ENSGALG00000004796/ENSGALG00000012865	11
BP	GO:0051129	negative regulation of cellular component organization	24/348	370/10057	0.00229014	0.408717	ENSGALG00000006598/ENSGALG00000006488/ENSGALG00000004710/ENSGALG00000010158/ENSGALG00000031487/ENSGALG00000010160/ENSGALG00000017159/ENSGALG00000000220/ENSGALG00000013605/ENSGALG00000005295/ENSGALG00000036883/ENSGALG00000031524/ENSGALG00000015377/ENSGALG00000002016/ENSGALG00000004224/ENSGALG00000031741/ENSGALG00000039942/ENSGALG00000042418/ENSGALG00000002175/ENSGALG00000021611/ENSGALG00000011209/…	24
BP	GO:0035336	long-chain fatty-acyl-CoA metabolic process	3/348	9/10057	0.00295352	0.408717	ENSGALG00000040418/ENSGALG00000012131/ENSGALG00000017291	3
BP	GO:0036092	phosphatidylinositol-3-phosphate biosynthetic process	3/348	9/10057	0.00295352	0.408717	ENSGALG00000017159/ENSGALG00000009880/ENSGALG00000005505	3
BP	GO:0042347	negative regulation of NF-kappaB import into nucleus	3/348	9/10057	0.00295352	0.408717	ENSGALG00000010536/ENSGALG00000002229/ENSGALG00000030691	3
BP	GO:0071371	cellular response to gonadotropin stimulus	3/348	9/10057	0.00295352	0.408717	ENSGALG00000041932/ENSGALG00000011680/ENSGALG00000012115	3
BP	GO:0045597	positive regulation of cell differentiation	29/348	487/10057	0.0030019	0.408717	ENSGALG00000036728/ENSGALG00000010179/ENSGALG00000005470/ENSGALG00000000255/ENSGALG00000003081/ENSGALG00000010412/ENSGALG00000013892/ENSGALG00000012594/ENSGALG00000030534/ENSGALG00000007769/ENSGALG00000013605/ENSGALG00000015959/ENSGALG00000026811/ENSGALG00000026163/ENSGALG00000011982/ENSGALG00000014686/ENSGALG00000040276/ENSGALG00000013102/ENSGALG00000039099/ENSGALG00000008459/ENSGALG00000008206/…	29
BP	GO:0043254	regulation of protein complex assembly	16/348	214/10057	0.00309477	0.408717	ENSGALG00000006598/ENSGALG00000004710/ENSGALG00000010158/ENSGALG00000012973/ENSGALG00000000273/ENSGALG00000013605/ENSGALG00000010536/ENSGALG00000039099/ENSGALG00000036883/ENSGALG00000002016/ENSGALG00000001419/ENSGALG00000041989/ENSGALG00000038924/ENSGALG00000002175/ENSGALG00000011209/ENSGALG00000004796	16
BP	GO:0007015	actin filament organization	17/348	235/10057	0.00327659	0.408717	ENSGALG00000004710/ENSGALG00000010158/ENSGALG00000000273/ENSGALG00000031565/ENSGALG00000005540/ENSGALG00000013605/ENSGALG00000016720/ENSGALG00000013102/ENSGALG00000036883/ENSGALG00000015377/ENSGALG00000011068/ENSGALG00000002016/ENSGALG00000031741/ENSGALG00000007254/ENSGALG00000011209/ENSGALG00000004796/ENSGALG00000012865	17
BP	GO:0042177	negative regulation of protein catabolic process	8/348	72/10057	0.0032929	0.408717	ENSGALG00000015693/ENSGALG00000005872/ENSGALG00000045196/ENSGALG00000035281/ENSGALG00000001419/ENSGALG00000029652/ENSGALG00000016880/ENSGALG00000009096	8
BP	GO:0034446	substrate adhesion-dependent cell spreading	7/348	57/10057	0.00333683	0.408717	ENSGALG00000010158/ENSGALG00000000273/ENSGALG00000013605/ENSGALG00000031741/ENSGALG00000002175/ENSGALG00000004796/ENSGALG00000012865	7
BP	GO:0031547	brain-derived neurotrophic factor receptor signaling pathway	2/348	3/10057	0.00349991	0.408717	ENSGALG00000031487/ENSGALG00000012594	2
BP	GO:0036215	response to stem cell factor	2/348	3/10057	0.00349991	0.408717	ENSGALG00000000273/ENSGALG00000021611	2
BP	GO:0036216	cellular response to stem cell factor stimulus	2/348	3/10057	0.00349991	0.408717	ENSGALG00000000273/ENSGALG00000021611	2
BP	GO:0038109	Kit signaling pathway	2/348	3/10057	0.00349991	0.408717	ENSGALG00000000273/ENSGALG00000021611	2
BP	GO:0031175	neuron projection development	29/348	494/10057	0.00368303	0.408717	ENSGALG00000001264/ENSGALG00000008263/ENSGALG00000006488/ENSGALG00000005470/ENSGALG00000011680/ENSGALG00000010158/ENSGALG00000031487/ENSGALG00000044675/ENSGALG00000002789/ENSGALG00000038678/ENSGALG00000012594/ENSGALG00000030534/ENSGALG00000016885/ENSGALG00000010533/ENSGALG00000007769/ENSGALG00000013102/ENSGALG00000008459/ENSGALG00000016837/ENSGALG00000017106/ENSGALG00000005713/ENSGALG00000001774/…	29
BP	GO:0034698	response to gonadotropin	3/348	10/10057	0.00411184	0.408717	ENSGALG00000041932/ENSGALG00000011680/ENSGALG00000012115	3
BP	GO:0035278	miRNA mediated inhibition of translation	3/348	10/10057	0.00411184	0.408717	ENSGALG00000001725/ENSGALG00000012050/ENSGALG00000006068	3
BP	GO:0035337	fatty-acyl-CoA metabolic process	3/348	10/10057	0.00411184	0.408717	ENSGALG00000040418/ENSGALG00000012131/ENSGALG00000017291	3
BP	GO:0040033	negative regulation of translation, ncRNA-mediated	3/348	10/10057	0.00411184	0.408717	ENSGALG00000001725/ENSGALG00000012050/ENSGALG00000006068	3
BP	GO:0045974	regulation of translation, ncRNA-mediated	3/348	10/10057	0.00411184	0.408717	ENSGALG00000001725/ENSGALG00000012050/ENSGALG00000006068	3
BP	GO:0042308	negative regulation of protein import into nucleus	5/348	32/10057	0.00449517	0.408845	ENSGALG00000010412/ENSGALG00000010536/ENSGALG00000002229/ENSGALG00000030691/ENSGALG00000001419	5
BP	GO:1900024	regulation of substrate adhesion-dependent cell spreading	5/348	32/10057	0.00449517	0.408845	ENSGALG00000010158/ENSGALG00000013605/ENSGALG00000031741/ENSGALG00000004796/ENSGALG00000012865	5
BP	GO:1904590	negative regulation of protein import	5/348	32/10057	0.00449517	0.408845	ENSGALG00000010412/ENSGALG00000010536/ENSGALG00000002229/ENSGALG00000030691/ENSGALG00000001419	5
BP	GO:0010720	positive regulation of cell development	18/348	263/10057	0.00452444	0.408845	ENSGALG00000010179/ENSGALG00000005470/ENSGALG00000000255/ENSGALG00000012594/ENSGALG00000030534/ENSGALG00000013605/ENSGALG00000026163/ENSGALG00000011982/ENSGALG00000013102/ENSGALG00000008459/ENSGALG00000017106/ENSGALG00000005713/ENSGALG00000034967/ENSGALG00000001419/ENSGALG00000011309/ENSGALG00000043137/ENSGALG00000004796/ENSGALG00000012865	18
BP	GO:0032970	regulation of actin filament-based process	15/348	204/10057	0.00481024	0.425011	ENSGALG00000004710/ENSGALG00000011680/ENSGALG00000010158/ENSGALG00000000273/ENSGALG00000013605/ENSGALG00000016720/ENSGALG00000005295/ENSGALG00000036883/ENSGALG00000015377/ENSGALG00000002016/ENSGALG00000013022/ENSGALG00000010812/ENSGALG00000011209/ENSGALG00000004796/ENSGALG00000012865	15
BP	GO:0010639	negative regulation of organelle organization	15/348	206/10057	0.00526095	0.425405	ENSGALG00000004710/ENSGALG00000010158/ENSGALG00000010160/ENSGALG00000017159/ENSGALG00000000220/ENSGALG00000013605/ENSGALG00000036883/ENSGALG00000031524/ENSGALG00000015377/ENSGALG00000002016/ENSGALG00000004224/ENSGALG00000039942/ENSGALG00000042418/ENSGALG00000009096/ENSGALG00000020557	15
BP	GO:0048841	regulation of axon extension involved in axon guidance	3/348	11/10057	0.00551002	0.425405	ENSGALG00000001264/ENSGALG00000006488/ENSGALG00000008459	3
BP	GO:1901701	cellular response to oxygen-containing compound	27/348	466/10057	0.00595375	0.425405	ENSGALG00000004974/ENSGALG00000041932/ENSGALG00000011680/ENSGALG00000010158/ENSGALG00000012973/ENSGALG00000000273/ENSGALG00000003759/ENSGALG00000013892/ENSGALG00000014516/ENSGALG00000030904/ENSGALG00000012594/ENSGALG00000037603/ENSGALG00000040418/ENSGALG00000030054/ENSGALG00000039099/ENSGALG00000002469/ENSGALG00000012618/ENSGALG00000036883/ENSGALG00000012115/ENSGALG00000008206/ENSGALG00000002016/…	27
BP	GO:0022604	regulation of cell morphogenesis	17/348	251/10057	0.00633522	0.425405	ENSGALG00000001264/ENSGALG00000006488/ENSGALG00000010158/ENSGALG00000031487/ENSGALG00000016065/ENSGALG00000038678/ENSGALG00000012594/ENSGALG00000030534/ENSGALG00000013605/ENSGALG00000008459/ENSGALG00000029095/ENSGALG00000031741/ENSGALG00000012525/ENSGALG00000005533/ENSGALG00000011309/ENSGALG00000004796/ENSGALG00000012865	17
BP	GO:0031346	positive regulation of cell projection organization	13/348	171/10057	0.00639385	0.425405	ENSGALG00000005470/ENSGALG00000012594/ENSGALG00000030534/ENSGALG00000013605/ENSGALG00000005295/ENSGALG00000013102/ENSGALG00000008459/ENSGALG00000017106/ENSGALG00000005713/ENSGALG00000001419/ENSGALG00000011309/ENSGALG00000004796/ENSGALG00000012865	13
BP	GO:0010812	negative regulation of cell-substrate adhesion	5/348	35/10057	0.00665925	0.425405	ENSGALG00000010158/ENSGALG00000042400/ENSGALG00000005295/ENSGALG00000015377/ENSGALG00000031741	5
BP	GO:0046834	lipid phosphorylation	5/348	35/10057	0.00665925	0.425405	ENSGALG00000015107/ENSGALG00000019397/ENSGALG00000033561/ENSGALG00000010680/ENSGALG00000005505	5
BP	GO:0007169	transmembrane receptor protein tyrosine kinase signaling pathway	22/348	359/10057	0.00670103	0.425405	ENSGALG00000011680/ENSGALG00000010158/ENSGALG00000031487/ENSGALG00000000273/ENSGALG00000011623/ENSGALG00000033572/ENSGALG00000012594/ENSGALG00000000950/ENSGALG00000003126/ENSGALG00000040276/ENSGALG00000008459/ENSGALG00000036883/ENSGALG00000002016/ENSGALG00000031741/ENSGALG00000001419/ENSGALG00000009495/ENSGALG00000007302/ENSGALG00000014773/ENSGALG00000030162/ENSGALG00000021611/ENSGALG00000020703/…	22
BP	GO:0007000	nucleolus organization	2/348	4/10057	0.00683971	0.425405	ENSGALG00000041989/ENSGALG00000037805	2
BP	GO:0010735	positive regulation of transcription via serum response element binding	2/348	4/10057	0.00683971	0.425405	ENSGALG00000005540/ENSGALG00000012024	2
BP	GO:0032911	negative regulation of transforming growth factor beta1 production	2/348	4/10057	0.00683971	0.425405	ENSGALG00000016720/ENSGALG00000045196	2
BP	GO:0033004	negative regulation of mast cell activation	2/348	4/10057	0.00683971	0.425405	ENSGALG00000000273/ENSGALG00000021611	2
BP	GO:0033007	negative regulation of mast cell activation involved in immune response	2/348	4/10057	0.00683971	0.425405	ENSGALG00000000273/ENSGALG00000021611	2
BP	GO:0061577	calcium ion transmembrane transport via high voltage-gated calcium channel	2/348	4/10057	0.00683971	0.425405	ENSGALG00000009031/ENSGALG00000013022	2
BP	GO:1900028	negative regulation of ruffle assembly	2/348	4/10057	0.00683971	0.425405	ENSGALG00000010158/ENSGALG00000011209	2
BP	GO:1905165	regulation of lysosomal protein catabolic process	2/348	4/10057	0.00683971	0.425405	ENSGALG00000030904/ENSGALG00000045196	2
BP	GO:2000074	regulation of type B pancreatic cell development	2/348	4/10057	0.00683971	0.425405	ENSGALG00000010179/ENSGALG00000013793	2
BP	GO:0030155	regulation of cell adhesion	22/348	360/10057	0.00691633	0.425405	ENSGALG00000010158/ENSGALG00000012256/ENSGALG00000042400/ENSGALG00000013605/ENSGALG00000010536/ENSGALG00000026811/ENSGALG00000026163/ENSGALG00000005295/ENSGALG00000011982/ENSGALG00000034188/ENSGALG00000015377/ENSGALG00000036490/ENSGALG00000011205/ENSGALG00000008206/ENSGALG00000002016/ENSGALG00000004224/ENSGALG00000031741/ENSGALG00000005505/ENSGALG00000002175/ENSGALG00000011309/ENSGALG00000004796/…	22
BP	GO:0051489	regulation of filopodium assembly	4/348	23/10057	0.00740816	0.425405	ENSGALG00000005470/ENSGALG00000005295/ENSGALG00000002016/ENSGALG00000004796	4
BP	GO:0046717	acid secretion	6/348	51/10057	0.00796572	0.425405	ENSGALG00000015111/ENSGALG00000012594/ENSGALG00000026163/ENSGALG00000015055/ENSGALG00000033638/ENSGALG00000005065	6
BP	GO:0090317	negative regulation of intracellular protein transport	6/348	51/10057	0.00796572	0.425405	ENSGALG00000010412/ENSGALG00000010536/ENSGALG00000002229/ENSGALG00000030691/ENSGALG00000001419/ENSGALG00000016880	6
BP	GO:0097581	lamellipodium organization	6/348	52/10057	0.00874952	0.425405	ENSGALG00000005079/ENSGALG00000010158/ENSGALG00000000273/ENSGALG00000009048/ENSGALG00000013605/ENSGALG00000004796	6
BP	GO:0007264	small GTPase mediated signal transduction	18/348	281/10057	0.00882848	0.425405	ENSGALG00000010088/ENSGALG00000010158/ENSGALG00000009825/ENSGALG00000005237/ENSGALG00000015428/ENSGALG00000011164/ENSGALG00000016720/ENSGALG00000004273/ENSGALG00000036883/ENSGALG00000005042/ENSGALG00000033938/ENSGALG00000001419/ENSGALG00000001157/ENSGALG00000000311/ENSGALG00000002175/ENSGALG00000021611/ENSGALG00000007254/ENSGALG00000004796	18
BP	GO:1901652	response to peptide	13/348	178/10057	0.0088523	0.425405	ENSGALG00000004974/ENSGALG00000010158/ENSGALG00000035768/ENSGALG00000000273/ENSGALG00000033572/ENSGALG00000014516/ENSGALG00000030904/ENSGALG00000037603/ENSGALG00000002016/ENSGALG00000031741/ENSGALG00000014773/ENSGALG00000020703/ENSGALG00000040651	13
BP	GO:0034614	cellular response to reactive oxygen species	7/348	68/10057	0.00886134	0.425405	ENSGALG00000000273/ENSGALG00000013892/ENSGALG00000039099/ENSGALG00000012618/ENSGALG00000036883/ENSGALG00000002016/ENSGALG00000012200	7
BP	GO:0010976	positive regulation of neuron projection development	10/348	121/10057	0.00912165	0.425405	ENSGALG00000005470/ENSGALG00000012594/ENSGALG00000030534/ENSGALG00000013102/ENSGALG00000008459/ENSGALG00000017106/ENSGALG00000005713/ENSGALG00000001419/ENSGALG00000011309/ENSGALG00000012865	10
BP	GO:0046822	regulation of nucleocytoplasmic transport	10/348	121/10057	0.00912165	0.425405	ENSGALG00000010158/ENSGALG00000010412/ENSGALG00000010536/ENSGALG00000003126/ENSGALG00000002229/ENSGALG00000002016/ENSGALG00000030691/ENSGALG00000001419/ENSGALG00000030988/ENSGALG00000006979	10
BP	GO:0000904	cell morphogenesis involved in differentiation	23/348	392/10057	0.00932415	0.425405	ENSGALG00000001264/ENSGALG00000008263/ENSGALG00000006488/ENSGALG00000011680/ENSGALG00000010158/ENSGALG00000031487/ENSGALG00000000273/ENSGALG00000031450/ENSGALG00000044675/ENSGALG00000012594/ENSGALG00000010533/ENSGALG00000007769/ENSGALG00000013605/ENSGALG00000013102/ENSGALG00000008459/ENSGALG00000036883/ENSGALG00000017106/ENSGALG00000001774/ENSGALG00000031741/ENSGALG00000002175/ENSGALG00000011309/…	23
BP	GO:0046823	negative regulation of nucleocytoplasmic transport	5/348	38/10057	0.00946428	0.425405	ENSGALG00000010412/ENSGALG00000010536/ENSGALG00000002229/ENSGALG00000030691/ENSGALG00000001419	5
BP	GO:0051784	negative regulation of nuclear division	5/348	38/10057	0.00946428	0.425405	ENSGALG00000010160/ENSGALG00000017159/ENSGALG00000031524/ENSGALG00000004224/ENSGALG00000042418	5
BP	GO:1903363	negative regulation of cellular protein catabolic process	5/348	38/10057	0.00946428	0.425405	ENSGALG00000045196/ENSGALG00000035281/ENSGALG00000001419/ENSGALG00000029652/ENSGALG00000009096	5
BP	GO:0010975	regulation of neuron projection development	16/348	241/10057	0.00955712	0.425405	ENSGALG00000001264/ENSGALG00000006488/ENSGALG00000005470/ENSGALG00000010158/ENSGALG00000031487/ENSGALG00000012594/ENSGALG00000030534/ENSGALG00000016885/ENSGALG00000013102/ENSGALG00000008459/ENSGALG00000017106/ENSGALG00000005713/ENSGALG00000031741/ENSGALG00000001419/ENSGALG00000011309/ENSGALG00000012865	16
BP	GO:1902904	negative regulation of supramolecular fiber organization	7/348	69/10057	0.00957778	0.425405	ENSGALG00000004710/ENSGALG00000010158/ENSGALG00000000220/ENSGALG00000013605/ENSGALG00000036883/ENSGALG00000015377/ENSGALG00000002016	7
BP	GO:0051492	regulation of stress fiber assembly	6/348	54/10057	0.0104802	0.425405	ENSGALG00000013605/ENSGALG00000036883/ENSGALG00000015377/ENSGALG00000011209/ENSGALG00000004796/ENSGALG00000012865	6
BP	GO:0030041	actin filament polymerization	8/348	88/10057	0.0109972	0.425405	ENSGALG00000004710/ENSGALG00000010158/ENSGALG00000000273/ENSGALG00000013605/ENSGALG00000013102/ENSGALG00000011068/ENSGALG00000002016/ENSGALG00000011209	8
BP	GO:0032956	regulation of actin cytoskeleton organization	13/348	183/10057	0.011023	0.425405	ENSGALG00000004710/ENSGALG00000011680/ENSGALG00000010158/ENSGALG00000000273/ENSGALG00000013605/ENSGALG00000016720/ENSGALG00000005295/ENSGALG00000036883/ENSGALG00000015377/ENSGALG00000002016/ENSGALG00000011209/ENSGALG00000004796/ENSGALG00000012865	13
BP	GO:0002329	pre-B cell differentiation	2/348	5/10057	0.0111395	0.425405	ENSGALG00000017159/ENSGALG00000007769	2
BP	GO:0006975	DNA damage induced protein phosphorylation	2/348	5/10057	0.0111395	0.425405	ENSGALG00000017159/ENSGALG00000042418	2
BP	GO:0043497	regulation of protein heterodimerization activity	2/348	5/10057	0.0111395	0.425405	ENSGALG00000001419/ENSGALG00000004796	2
BP	GO:0086016	AV node cell action potential	2/348	5/10057	0.0111395	0.425405	ENSGALG00000013022/ENSGALG00000010812	2
BP	GO:0086027	AV node cell to bundle of His cell signaling	2/348	5/10057	0.0111395	0.425405	ENSGALG00000013022/ENSGALG00000010812	2
BP	GO:1904350	regulation of protein catabolic process in the vacuole	2/348	5/10057	0.0111395	0.425405	ENSGALG00000030904/ENSGALG00000045196	2
BP	GO:2001138	regulation of phospholipid transport	2/348	5/10057	0.0111395	0.425405	ENSGALG00000017106/ENSGALG00000002016	2
BP	GO:2001140	positive regulation of phospholipid transport	2/348	5/10057	0.0111395	0.425405	ENSGALG00000017106/ENSGALG00000002016	2
BP	GO:0051491	positive regulation of filopodium assembly	3/348	14/10057	0.0112547	0.425405	ENSGALG00000005470/ENSGALG00000005295/ENSGALG00000004796	3
BP	GO:0070884	regulation of calcineurin-NFAT signaling cascade	3/348	14/10057	0.0112547	0.425405	ENSGALG00000008349/ENSGALG00000016709/ENSGALG00000006979	3
BP	GO:1902667	regulation of axon guidance	3/348	14/10057	0.0112547	0.425405	ENSGALG00000001264/ENSGALG00000006488/ENSGALG00000008459	3
BP	GO:0031032	actomyosin structure organization	10/348	125/10057	0.0113347	0.425405	ENSGALG00000004710/ENSGALG00000031565/ENSGALG00000009158/ENSGALG00000007769/ENSGALG00000013605/ENSGALG00000036883/ENSGALG00000015377/ENSGALG00000011209/ENSGALG00000004796/ENSGALG00000012865	10
BP	GO:0032868	response to insulin	9/348	107/10057	0.0117186	0.425405	ENSGALG00000004974/ENSGALG00000010158/ENSGALG00000035768/ENSGALG00000000273/ENSGALG00000033572/ENSGALG00000014516/ENSGALG00000037603/ENSGALG00000002016/ENSGALG00000020703	9
BP	GO:0060491	regulation of cell projection assembly	8/348	89/10057	0.0117314	0.425405	ENSGALG00000005470/ENSGALG00000010158/ENSGALG00000000273/ENSGALG00000005295/ENSGALG00000013102/ENSGALG00000002016/ENSGALG00000011209/ENSGALG00000004796	8
BP	GO:0097435	supramolecular fiber organization	22/348	378/10057	0.0118669	0.425405	ENSGALG00000004710/ENSGALG00000010158/ENSGALG00000000273/ENSGALG00000031565/ENSGALG00000010258/ENSGALG00000005540/ENSGALG00000000220/ENSGALG00000007769/ENSGALG00000013605/ENSGALG00000016720/ENSGALG00000013102/ENSGALG00000036883/ENSGALG00000015377/ENSGALG00000011068/ENSGALG00000002016/ENSGALG00000031741/ENSGALG00000007254/ENSGALG00000011209/ENSGALG00000003526/ENSGALG00000004796/ENSGALG00000009096/…	22
BP	GO:0031589	cell-substrate adhesion	13/348	186/10057	0.0125114	0.425405	ENSGALG00000010158/ENSGALG00000000273/ENSGALG00000012256/ENSGALG00000042400/ENSGALG00000013605/ENSGALG00000005295/ENSGALG00000015377/ENSGALG00000011205/ENSGALG00000031741/ENSGALG00000005505/ENSGALG00000002175/ENSGALG00000004796/ENSGALG00000012865	13
BP	GO:0051235	maintenance of location	12/348	166/10057	0.0125801	0.425405	ENSGALG00000006598/ENSGALG00000004974/ENSGALG00000014071/ENSGALG00000041687/ENSGALG00000003498/ENSGALG00000010536/ENSGALG00000016817/ENSGALG00000040418/ENSGALG00000014686/ENSGALG00000007721/ENSGALG00000010812/ENSGALG00000004796	12
BP	GO:0034599	cellular response to oxidative stress	10/348	127/10057	0.0125832	0.425405	ENSGALG00000000273/ENSGALG00000010005/ENSGALG00000013892/ENSGALG00000037603/ENSGALG00000016885/ENSGALG00000039099/ENSGALG00000012618/ENSGALG00000036883/ENSGALG00000002016/ENSGALG00000012200	10
BP	GO:0031333	negative regulation of protein complex assembly	7/348	73/10057	0.012871	0.425405	ENSGALG00000006598/ENSGALG00000004710/ENSGALG00000010158/ENSGALG00000013605/ENSGALG00000002016/ENSGALG00000002175/ENSGALG00000004796	7
BP	GO:0008154	actin polymerization or depolymerization	9/348	109/10057	0.013127	0.425405	ENSGALG00000004710/ENSGALG00000010158/ENSGALG00000000273/ENSGALG00000005540/ENSGALG00000013605/ENSGALG00000013102/ENSGALG00000011068/ENSGALG00000002016/ENSGALG00000011209	9
BP	GO:0048599	oocyte development	4/348	27/10057	0.0131749	0.425405	ENSGALG00000010160/ENSGALG00000017159/ENSGALG00000026811/ENSGALG00000011982	4
BP	GO:0051656	establishment of organelle localization	15/348	229/10057	0.0133304	0.425405	ENSGALG00000009873/ENSGALG00000007268/ENSGALG00000000273/ENSGALG00000031450/ENSGALG00000017159/ENSGALG00000004224/ENSGALG00000007721/ENSGALG00000031741/ENSGALG00000029652/ENSGALG00000001157/ENSGALG00000002175/ENSGALG00000021611/ENSGALG00000004796/ENSGALG00000045606/ENSGALG00000012865	15
BP	GO:1903523	negative regulation of blood circulation	3/348	15/10057	0.0137133	0.425405	ENSGALG00000032247/ENSGALG00000011982/ENSGALG00000008459	3
BP	GO:1903793	positive regulation of anion transport	3/348	15/10057	0.0137133	0.425405	ENSGALG00000026163/ENSGALG00000017106/ENSGALG00000002016	3
BP	GO:0051271	negative regulation of cellular component movement	11/348	149/10057	0.0142974	0.425405	ENSGALG00000004974/ENSGALG00000006488/ENSGALG00000010158/ENSGALG00000016885/ENSGALG00000003126/ENSGALG00000015377/ENSGALG00000001419/ENSGALG00000000208/ENSGALG00000021611/ENSGALG00000011209/ENSGALG00000012865	11
BP	GO:0034504	protein localization to nucleus	15/348	231/10057	0.014338	0.425405	ENSGALG00000036001/ENSGALG00000010158/ENSGALG00000010412/ENSGALG00000037603/ENSGALG00000003498/ENSGALG00000010536/ENSGALG00000005872/ENSGALG00000016720/ENSGALG00000003126/ENSGALG00000002229/ENSGALG00000002016/ENSGALG00000030691/ENSGALG00000001419/ENSGALG00000030988/ENSGALG00000006979	15
BP	GO:0030032	lamellipodium assembly	5/348	42/10057	0.0143404	0.425405	ENSGALG00000005079/ENSGALG00000000273/ENSGALG00000009048/ENSGALG00000013605/ENSGALG00000004796	5
BP	GO:1900181	negative regulation of protein localization to nucleus	5/348	42/10057	0.0143404	0.425405	ENSGALG00000010412/ENSGALG00000010536/ENSGALG00000002229/ENSGALG00000030691/ENSGALG00000001419	5
BP	GO:0001558	regulation of cell growth	13/348	190/10057	0.014732	0.425405	ENSGALG00000001264/ENSGALG00000006488/ENSGALG00000031487/ENSGALG00000010164/ENSGALG00000015258/ENSGALG00000012594/ENSGALG00000030534/ENSGALG00000037603/ENSGALG00000008459/ENSGALG00000002469/ENSGALG00000012115/ENSGALG00000002175/ENSGALG00000004796	13
BP	GO:0051494	negative regulation of cytoskeleton organization	7/348	75/10057	0.0147919	0.425405	ENSGALG00000004710/ENSGALG00000010158/ENSGALG00000000220/ENSGALG00000013605/ENSGALG00000036883/ENSGALG00000015377/ENSGALG00000002016	7
BP	GO:0000186	activation of MAPKK activity	4/348	28/10057	0.0149614	0.425405	ENSGALG00000004082/ENSGALG00000013892/ENSGALG00000006655/ENSGALG00000012865	4
BP	GO:0009994	oocyte differentiation	4/348	28/10057	0.0149614	0.425405	ENSGALG00000010160/ENSGALG00000017159/ENSGALG00000026811/ENSGALG00000011982	4
BP	GO:0046847	filopodium assembly	4/348	28/10057	0.0149614	0.425405	ENSGALG00000005470/ENSGALG00000005295/ENSGALG00000002016/ENSGALG00000004796	4
BP	GO:1902743	regulation of lamellipodium organization	4/348	28/10057	0.0149614	0.425405	ENSGALG00000010158/ENSGALG00000000273/ENSGALG00000013605/ENSGALG00000004796	4
BP	GO:0044089	positive regulation of cellular component biogenesis	18/348	297/10057	0.0149837	0.425405	ENSGALG00000005470/ENSGALG00000012973/ENSGALG00000000273/ENSGALG00000012594/ENSGALG00000017159/ENSGALG00000013605/ENSGALG00000010536/ENSGALG00000005295/ENSGALG00000013102/ENSGALG00000039099/ENSGALG00000036883/ENSGALG00000015377/ENSGALG00000014485/ENSGALG00000031741/ENSGALG00000038924/ENSGALG00000011209/ENSGALG00000004796/ENSGALG00000012865	18
BP	GO:0051298	centrosome duplication	5/348	43/10057	0.0157804	0.425405	ENSGALG00000034572/ENSGALG00000005302/ENSGALG00000017314/ENSGALG00000003526/ENSGALG00000045606	5
BP	GO:0000302	response to reactive oxygen species	8/348	94/10057	0.0159537	0.425405	ENSGALG00000000273/ENSGALG00000013892/ENSGALG00000016885/ENSGALG00000039099/ENSGALG00000012618/ENSGALG00000036883/ENSGALG00000002016/ENSGALG00000012200	8
BP	GO:0042594	response to starvation	8/348	94/10057	0.0159537	0.425405	ENSGALG00000041687/ENSGALG00000013892/ENSGALG00000037603/ENSGALG00000016885/ENSGALG00000002798/ENSGALG00000005295/ENSGALG00000008459/ENSGALG00000011251	8
BP	GO:0032905	transforming growth factor beta1 production	2/348	6/10057	0.0163292	0.425405	ENSGALG00000016720/ENSGALG00000045196	2
BP	GO:0032908	regulation of transforming growth factor beta1 production	2/348	6/10057	0.0163292	0.425405	ENSGALG00000016720/ENSGALG00000045196	2
BP	GO:0043619	regulation of transcription from RNA polymerase II promoter in response to oxidative stress	2/348	6/10057	0.0163292	0.425405	ENSGALG00000010005/ENSGALG00000037603	2
BP	GO:0046415	urate metabolic process	2/348	6/10057	0.0163292	0.425405	ENSGALG00000013605/ENSGALG00000014971	2
BP	GO:0048875	chemical homeostasis within a tissue	2/348	6/10057	0.0163292	0.425405	ENSGALG00000010005/ENSGALG00000014813	2
BP	GO:0050872	white fat cell differentiation	2/348	6/10057	0.0163292	0.425405	ENSGALG00000036728/ENSGALG00000039942	2
BP	GO:0071635	negative regulation of transforming growth factor beta production	2/348	6/10057	0.0163292	0.425405	ENSGALG00000016720/ENSGALG00000045196	2
BP	GO:0086067	AV node cell to bundle of His cell communication	2/348	6/10057	0.0163292	0.425405	ENSGALG00000013022/ENSGALG00000010812	2
BP	GO:1900122	positive regulation of receptor binding	2/348	6/10057	0.0163292	0.425405	ENSGALG00000011248/ENSGALG00000008113	2
BP	GO:1905146	lysosomal protein catabolic process	2/348	6/10057	0.0163292	0.425405	ENSGALG00000030904/ENSGALG00000045196	2
BP	GO:0010769	regulation of cell morphogenesis involved in differentiation	11/348	152/10057	0.0163826	0.425405	ENSGALG00000001264/ENSGALG00000006488/ENSGALG00000010158/ENSGALG00000031487/ENSGALG00000012594/ENSGALG00000013605/ENSGALG00000008459/ENSGALG00000031741/ENSGALG00000011309/ENSGALG00000004796/ENSGALG00000012865	11
BP	GO:0046777	protein autophosphorylation	11/348	152/10057	0.0163826	0.425405	ENSGALG00000000273/ENSGALG00000009403/ENSGALG00000012594/ENSGALG00000017159/ENSGALG00000016885/ENSGALG00000003126/ENSGALG00000011573/ENSGALG00000031741/ENSGALG00000006655/ENSGALG00000009495/ENSGALG00000040651	11
BP	GO:0051345	positive regulation of hydrolase activity	21/348	367/10057	0.016399	0.425405	ENSGALG00000004974/ENSGALG00000010088/ENSGALG00000009825/ENSGALG00000013892/ENSGALG00000016828/ENSGALG00000015959/ENSGALG00000011164/ENSGALG00000016817/ENSGALG00000005295/ENSGALG00000001225/ENSGALG00000004045/ENSGALG00000011251/ENSGALG00000005042/ENSGALG00000002016/ENSGALG00000007721/ENSGALG00000033938/ENSGALG00000001419/ENSGALG00000010812/ENSGALG00000001157/ENSGALG00000009495/ENSGALG00000007254	21
BP	GO:0007184	SMAD protein import into nucleus	3/348	16/10057	0.0164526	0.425405	ENSGALG00000036001/ENSGALG00000010412/ENSGALG00000030988	3
BP	GO:0045920	negative regulation of exocytosis	3/348	16/10057	0.0164526	0.425405	ENSGALG00000016288/ENSGALG00000021611/ENSGALG00000012865	3
BP	GO:0048846	axon extension involved in axon guidance	3/348	16/10057	0.0164526	0.425405	ENSGALG00000001264/ENSGALG00000006488/ENSGALG00000008459	3
BP	GO:0071634	regulation of transforming growth factor beta production	3/348	16/10057	0.0164526	0.425405	ENSGALG00000016720/ENSGALG00000009287/ENSGALG00000045196	3
BP	GO:1902284	neuron projection extension involved in neuron projection guidance	3/348	16/10057	0.0164526	0.425405	ENSGALG00000001264/ENSGALG00000006488/ENSGALG00000008459	3
BP	GO:0043367	CD4-positive, alpha-beta T cell differentiation	4/348	29/10057	0.0168935	0.425405	ENSGALG00000003759/ENSGALG00000007769/ENSGALG00000026811/ENSGALG00000012865	4
BP	GO:0045839	negative regulation of mitotic nuclear division	4/348	29/10057	0.0168935	0.425405	ENSGALG00000017159/ENSGALG00000031524/ENSGALG00000004224/ENSGALG00000042418	4
BP	GO:0030336	negative regulation of cell migration	10/348	134/10057	0.0177783	0.425405	ENSGALG00000004974/ENSGALG00000010158/ENSGALG00000016885/ENSGALG00000003126/ENSGALG00000015377/ENSGALG00000001419/ENSGALG00000000208/ENSGALG00000021611/ENSGALG00000011209/ENSGALG00000012865	10
BP	GO:0040008	regulation of growth	19/348	325/10057	0.0178619	0.425405	ENSGALG00000001264/ENSGALG00000006488/ENSGALG00000031487/ENSGALG00000010164/ENSGALG00000015258/ENSGALG00000012594/ENSGALG00000030534/ENSGALG00000037603/ENSGALG00000007769/ENSGALG00000003126/ENSGALG00000008459/ENSGALG00000002469/ENSGALG00000012115/ENSGALG00000017106/ENSGALG00000031741/ENSGALG00000031890/ENSGALG00000002175/ENSGALG00000004796/ENSGALG00000009096	19
BP	GO:0006644	phospholipid metabolic process	14/348	216/10057	0.0179106	0.425405	ENSGALG00000015107/ENSGALG00000005470/ENSGALG00000017159/ENSGALG00000016665/ENSGALG00000026687/ENSGALG00000002016/ENSGALG00000009880/ENSGALG00000001419/ENSGALG00000010680/ENSGALG00000005505/ENSGALG00000004796/ENSGALG00000005065/ENSGALG00000015219/ENSGALG00000009096	14
BP	GO:1900182	positive regulation of protein localization to nucleus	7/348	78/10057	0.0180442	0.425405	ENSGALG00000010158/ENSGALG00000037603/ENSGALG00000016720/ENSGALG00000003126/ENSGALG00000002016/ENSGALG00000030988/ENSGALG00000006979	7
BP	GO:0030038	contractile actin filament bundle assembly	6/348	61/10057	0.0184412	0.425405	ENSGALG00000013605/ENSGALG00000036883/ENSGALG00000015377/ENSGALG00000011209/ENSGALG00000004796/ENSGALG00000012865	6
BP	GO:0043149	stress fiber assembly	6/348	61/10057	0.0184412	0.425405	ENSGALG00000013605/ENSGALG00000036883/ENSGALG00000015377/ENSGALG00000011209/ENSGALG00000004796/ENSGALG00000012865	6
BP	GO:0055088	lipid homeostasis	6/348	61/10057	0.0184412	0.425405	ENSGALG00000002182/ENSGALG00000041687/ENSGALG00000003759/ENSGALG00000037603/ENSGALG00000009932/ENSGALG00000040418	6
BP	GO:0007162	negative regulation of cell adhesion	10/348	135/10057	0.0186331	0.425405	ENSGALG00000010158/ENSGALG00000042400/ENSGALG00000005295/ENSGALG00000011982/ENSGALG00000034188/ENSGALG00000015377/ENSGALG00000002016/ENSGALG00000004224/ENSGALG00000031741/ENSGALG00000011309	10
BP	GO:0040013	negative regulation of locomotion	11/348	155/10057	0.0186877	0.425405	ENSGALG00000004974/ENSGALG00000006488/ENSGALG00000010158/ENSGALG00000016885/ENSGALG00000003126/ENSGALG00000015377/ENSGALG00000001419/ENSGALG00000000208/ENSGALG00000021611/ENSGALG00000011209/ENSGALG00000012865	11
BP	GO:0050770	regulation of axonogenesis	8/348	97/10057	0.0189613	0.425405	ENSGALG00000001264/ENSGALG00000006488/ENSGALG00000031487/ENSGALG00000012594/ENSGALG00000008459/ENSGALG00000031741/ENSGALG00000011309/ENSGALG00000012865	8
BP	GO:0031529	ruffle organization	4/348	30/10057	0.0189747	0.425405	ENSGALG00000010158/ENSGALG00000013605/ENSGALG00000013102/ENSGALG00000011209	4
BP	GO:0048016	inositol phosphate-mediated signaling	4/348	30/10057	0.0189747	0.425405	ENSGALG00000014071/ENSGALG00000008349/ENSGALG00000016709/ENSGALG00000006979	4
BP	GO:0033157	regulation of intracellular protein transport	14/348	218/10057	0.0192419	0.425405	ENSGALG00000006598/ENSGALG00000010158/ENSGALG00000041687/ENSGALG00000010412/ENSGALG00000010536/ENSGALG00000003126/ENSGALG00000005295/ENSGALG00000002229/ENSGALG00000002016/ENSGALG00000030691/ENSGALG00000001419/ENSGALG00000030988/ENSGALG00000016880/ENSGALG00000006979	14
BP	GO:0031146	SCF-dependent proteasomal ubiquitin-dependent protein catabolic process	3/348	17/10057	0.0194757	0.425405	ENSGALG00000010412/ENSGALG00000002229/ENSGALG00000002175	3
BP	GO:0035412	regulation of catenin import into nucleus	3/348	17/10057	0.0194757	0.425405	ENSGALG00000010158/ENSGALG00000010412/ENSGALG00000001419	3
BP	GO:0071604	transforming growth factor beta production	3/348	17/10057	0.0194757	0.425405	ENSGALG00000016720/ENSGALG00000009287/ENSGALG00000045196	3
BP	GO:1900027	regulation of ruffle assembly	3/348	17/10057	0.0194757	0.425405	ENSGALG00000010158/ENSGALG00000013102/ENSGALG00000011209	3
BP	GO:0048667	cell morphogenesis involved in neuron differentiation	18/348	306/10057	0.0196936	0.425405	ENSGALG00000001264/ENSGALG00000008263/ENSGALG00000006488/ENSGALG00000011680/ENSGALG00000031487/ENSGALG00000031450/ENSGALG00000044675/ENSGALG00000012594/ENSGALG00000010533/ENSGALG00000007769/ENSGALG00000013102/ENSGALG00000008459/ENSGALG00000017106/ENSGALG00000001774/ENSGALG00000031741/ENSGALG00000011309/ENSGALG00000004796/ENSGALG00000012865	18
BP	GO:0032231	regulation of actin filament bundle assembly	6/348	62/10057	0.0198429	0.425405	ENSGALG00000013605/ENSGALG00000036883/ENSGALG00000015377/ENSGALG00000011209/ENSGALG00000004796/ENSGALG00000012865	6
BP	GO:0009725	response to hormone	20/348	352/10057	0.020238	0.425405	ENSGALG00000002182/ENSGALG00000004974/ENSGALG00000041932/ENSGALG00000032247/ENSGALG00000011680/ENSGALG00000010158/ENSGALG00000035768/ENSGALG00000012973/ENSGALG00000000273/ENSGALG00000003759/ENSGALG00000033572/ENSGALG00000014516/ENSGALG00000037603/ENSGALG00000011327/ENSGALG00000012115/ENSGALG00000027907/ENSGALG00000013793/ENSGALG00000002016/ENSGALG00000031741/ENSGALG00000020703	20
BP	GO:0006606	protein import into nucleus	11/348	157/10057	0.020353	0.425405	ENSGALG00000036001/ENSGALG00000010158/ENSGALG00000010412/ENSGALG00000010536/ENSGALG00000003126/ENSGALG00000002229/ENSGALG00000002016/ENSGALG00000030691/ENSGALG00000001419/ENSGALG00000030988/ENSGALG00000006979	11
BP	GO:0044744	protein targeting to nucleus	11/348	157/10057	0.020353	0.425405	ENSGALG00000036001/ENSGALG00000010158/ENSGALG00000010412/ENSGALG00000010536/ENSGALG00000003126/ENSGALG00000002229/ENSGALG00000002016/ENSGALG00000030691/ENSGALG00000001419/ENSGALG00000030988/ENSGALG00000006979	11
BP	GO:1902593	single-organism nuclear import	11/348	157/10057	0.020353	0.425405	ENSGALG00000036001/ENSGALG00000010158/ENSGALG00000010412/ENSGALG00000010536/ENSGALG00000003126/ENSGALG00000002229/ENSGALG00000002016/ENSGALG00000030691/ENSGALG00000001419/ENSGALG00000030988/ENSGALG00000006979	11
BP	GO:0032386	regulation of intracellular transport	17/348	285/10057	0.0204264	0.425405	ENSGALG00000006598/ENSGALG00000010158/ENSGALG00000000273/ENSGALG00000041687/ENSGALG00000010412/ENSGALG00000010536/ENSGALG00000003126/ENSGALG00000005295/ENSGALG00000002229/ENSGALG00000002016/ENSGALG00000030691/ENSGALG00000001419/ENSGALG00000030988/ENSGALG00000021611/ENSGALG00000016880/ENSGALG00000012865/ENSGALG00000006979	17
BP	GO:0051640	organelle localization	17/348	285/10057	0.0204264	0.425405	ENSGALG00000009873/ENSGALG00000001264/ENSGALG00000007268/ENSGALG00000000273/ENSGALG00000031450/ENSGALG00000017159/ENSGALG00000004224/ENSGALG00000007721/ENSGALG00000031741/ENSGALG00000029652/ENSGALG00000001157/ENSGALG00000002175/ENSGALG00000021611/ENSGALG00000004796/ENSGALG00000045606/ENSGALG00000009096/ENSGALG00000012865	17
BP	GO:0030010	establishment of cell polarity	7/348	80/10057	0.0204733	0.425405	ENSGALG00000010158/ENSGALG00000037791/ENSGALG00000005295/ENSGALG00000029652/ENSGALG00000011505/ENSGALG00000004796/ENSGALG00000009483	7
BP	GO:0002683	negative regulation of immune system process	13/348	199/10057	0.0208223	0.425405	ENSGALG00000004974/ENSGALG00000000273/ENSGALG00000017159/ENSGALG00000011248/ENSGALG00000011982/ENSGALG00000034188/ENSGALG00000002469/ENSGALG00000004224/ENSGALG00000030691/ENSGALG00000001419/ENSGALG00000037805/ENSGALG00000014773/ENSGALG00000021611	13
BP	GO:0051493	regulation of cytoskeleton organization	17/348	286/10057	0.021055	0.425405	ENSGALG00000034572/ENSGALG00000004710/ENSGALG00000011680/ENSGALG00000010158/ENSGALG00000000273/ENSGALG00000000220/ENSGALG00000013605/ENSGALG00000016720/ENSGALG00000005295/ENSGALG00000036883/ENSGALG00000015377/ENSGALG00000002016/ENSGALG00000042418/ENSGALG00000011209/ENSGALG00000004796/ENSGALG00000045606/ENSGALG00000012865	17
BP	GO:0061564	axon development	16/348	264/10057	0.0210974	0.425405	ENSGALG00000001264/ENSGALG00000008263/ENSGALG00000006488/ENSGALG00000011680/ENSGALG00000031487/ENSGALG00000044675/ENSGALG00000012594/ENSGALG00000016885/ENSGALG00000007769/ENSGALG00000013102/ENSGALG00000008459/ENSGALG00000017106/ENSGALG00000001774/ENSGALG00000031741/ENSGALG00000011309/ENSGALG00000012865	16
BP	GO:0019827	stem cell population maintenance	8/348	99/10057	0.021179	0.425405	ENSGALG00000036728/ENSGALG00000041775/ENSGALG00000002469/ENSGALG00000012618/ENSGALG00000014485/ENSGALG00000012484/ENSGALG00000012865/ENSGALG00000020557	8
BP	GO:0030837	negative regulation of actin filament polymerization	4/348	31/10057	0.0212078	0.425405	ENSGALG00000004710/ENSGALG00000010158/ENSGALG00000013605/ENSGALG00000002016	4
BP	GO:0016049	cell growth	15/348	243/10057	0.0216773	0.425405	ENSGALG00000001264/ENSGALG00000006488/ENSGALG00000031487/ENSGALG00000010164/ENSGALG00000015258/ENSGALG00000012594/ENSGALG00000030534/ENSGALG00000037603/ENSGALG00000013102/ENSGALG00000008459/ENSGALG00000002469/ENSGALG00000012115/ENSGALG00000030162/ENSGALG00000002175/ENSGALG00000004796	15
BP	GO:0007568	aging	7/348	81/10057	0.0217694	0.425405	ENSGALG00000005830/ENSGALG00000017159/ENSGALG00000003641/ENSGALG00000017106/ENSGALG00000002016/ENSGALG00000038924/ENSGALG00000016467	7
BP	GO:0051170	nuclear import	11/348	159/10057	0.0221254	0.425405	ENSGALG00000036001/ENSGALG00000010158/ENSGALG00000010412/ENSGALG00000010536/ENSGALG00000003126/ENSGALG00000002229/ENSGALG00000002016/ENSGALG00000030691/ENSGALG00000001419/ENSGALG00000030988/ENSGALG00000006979	11
BP	GO:0007039	protein catabolic process in the vacuole	2/348	7/10057	0.0223425	0.425405	ENSGALG00000030904/ENSGALG00000045196	2
BP	GO:0010885	regulation of cholesterol storage	2/348	7/10057	0.0223425	0.425405	ENSGALG00000004974/ENSGALG00000041687	2
BP	GO:0015732	prostaglandin transport	2/348	7/10057	0.0223425	0.425405	ENSGALG00000006871/ENSGALG00000026163	2
BP	GO:0051775	response to redox state	2/348	7/10057	0.0223425	0.425405	ENSGALG00000013793/ENSGALG00000010812	2
BP	GO:0070886	positive regulation of calcineurin-NFAT signaling cascade	2/348	7/10057	0.0223425	0.425405	ENSGALG00000008349/ENSGALG00000006979	2
BP	GO:0034249	negative regulation of cellular amide metabolic process	8/348	100/10057	0.0223541	0.425405	ENSGALG00000006598/ENSGALG00000012973/ENSGALG00000001725/ENSGALG00000014516/ENSGALG00000037603/ENSGALG00000012050/ENSGALG00000006068/ENSGALG00000012115	8
BP	GO:0007409	axonogenesis	15/348	244/10057	0.0223975	0.425405	ENSGALG00000001264/ENSGALG00000008263/ENSGALG00000006488/ENSGALG00000011680/ENSGALG00000031487/ENSGALG00000044675/ENSGALG00000012594/ENSGALG00000007769/ENSGALG00000013102/ENSGALG00000008459/ENSGALG00000017106/ENSGALG00000001774/ENSGALG00000031741/ENSGALG00000011309/ENSGALG00000012865	15
BP	GO:0050000	chromosome localization	5/348	47/10057	0.0224952	0.425405	ENSGALG00000009873/ENSGALG00000017159/ENSGALG00000004224/ENSGALG00000002175/ENSGALG00000045606	5
BP	GO:0051303	establishment of chromosome localization	5/348	47/10057	0.0224952	0.425405	ENSGALG00000009873/ENSGALG00000017159/ENSGALG00000004224/ENSGALG00000002175/ENSGALG00000045606	5
BP	GO:0007099	centriole replication	3/348	18/10057	0.0227841	0.425405	ENSGALG00000005302/ENSGALG00000017314/ENSGALG00000045606	3
BP	GO:0035411	catenin import into nucleus	3/348	18/10057	0.0227841	0.425405	ENSGALG00000010158/ENSGALG00000010412/ENSGALG00000001419	3
BP	GO:0042992	negative regulation of transcription factor import into nucleus	3/348	18/10057	0.0227841	0.425405	ENSGALG00000010536/ENSGALG00000002229/ENSGALG00000030691	3
BP	GO:0046627	negative regulation of insulin receptor signaling pathway	3/348	18/10057	0.0227841	0.425405	ENSGALG00000010158/ENSGALG00000002016/ENSGALG00000020703	3
BP	GO:0098534	centriole assembly	3/348	18/10057	0.0227841	0.425405	ENSGALG00000005302/ENSGALG00000017314/ENSGALG00000045606	3
BP	GO:1900077	negative regulation of cellular response to insulin stimulus	3/348	18/10057	0.0227841	0.425405	ENSGALG00000010158/ENSGALG00000002016/ENSGALG00000020703	3
BP	GO:0046578	regulation of Ras protein signal transduction	10/348	140/10057	0.0233657	0.425405	ENSGALG00000010158/ENSGALG00000005237/ENSGALG00000015428/ENSGALG00000004273/ENSGALG00000036883/ENSGALG00000005042/ENSGALG00000001419/ENSGALG00000001157/ENSGALG00000002175/ENSGALG00000021611	10
BP	GO:0046580	negative regulation of Ras protein signal transduction	4/348	32/10057	0.0235953	0.425405	ENSGALG00000010158/ENSGALG00000036883/ENSGALG00000001419/ENSGALG00000021611	4
BP	GO:2000146	negative regulation of cell motility	10/348	141/10057	0.0244078	0.425405	ENSGALG00000004974/ENSGALG00000010158/ENSGALG00000016885/ENSGALG00000003126/ENSGALG00000015377/ENSGALG00000001419/ENSGALG00000000208/ENSGALG00000021611/ENSGALG00000011209/ENSGALG00000012865	10
BP	GO:0030308	negative regulation of cell growth	7/348	83/10057	0.0245303	0.425405	ENSGALG00000006488/ENSGALG00000031487/ENSGALG00000010164/ENSGALG00000015258/ENSGALG00000037603/ENSGALG00000008459/ENSGALG00000012115	7
BP	GO:0031023	microtubule organizing center organization	7/348	83/10057	0.0245303	0.425405	ENSGALG00000034572/ENSGALG00000005302/ENSGALG00000005295/ENSGALG00000017314/ENSGALG00000042418/ENSGALG00000003526/ENSGALG00000045606	7
BP	GO:0098727	maintenance of cell number	8/348	102/10057	0.024841	0.425405	ENSGALG00000036728/ENSGALG00000041775/ENSGALG00000002469/ENSGALG00000012618/ENSGALG00000014485/ENSGALG00000012484/ENSGALG00000012865/ENSGALG00000020557	8
BP	GO:0051258	protein polymerization	10/348	142/10057	0.025483	0.425405	ENSGALG00000004710/ENSGALG00000010158/ENSGALG00000000273/ENSGALG00000013605/ENSGALG00000013102/ENSGALG00000036883/ENSGALG00000011068/ENSGALG00000002016/ENSGALG00000011209/ENSGALG00000003526	10
BP	GO:1903533	regulation of protein targeting	11/348	163/10057	0.0260062	0.425405	ENSGALG00000010158/ENSGALG00000041687/ENSGALG00000010412/ENSGALG00000010536/ENSGALG00000003126/ENSGALG00000002229/ENSGALG00000002016/ENSGALG00000030691/ENSGALG00000001419/ENSGALG00000030988/ENSGALG00000006979	11
BP	GO:0038083	peptidyl-tyrosine autophosphorylation	4/348	33/10057	0.0261394	0.425405	ENSGALG00000000273/ENSGALG00000003126/ENSGALG00000031741/ENSGALG00000040651	4
BP	GO:0007254	JNK cascade	8/348	103/10057	0.0261545	0.425405	ENSGALG00000004082/ENSGALG00000013892/ENSGALG00000026163/ENSGALG00000039099/ENSGALG00000001419/ENSGALG00000006655/ENSGALG00000012888/ENSGALG00000040651	8
BP	GO:0001952	regulation of cell-matrix adhesion	6/348	66/10057	0.0261714	0.425405	ENSGALG00000012256/ENSGALG00000042400/ENSGALG00000005295/ENSGALG00000015377/ENSGALG00000031741/ENSGALG00000005505	6
BP	GO:0010811	positive regulation of cell-substrate adhesion	6/348	66/10057	0.0261714	0.425405	ENSGALG00000012256/ENSGALG00000013605/ENSGALG00000011205/ENSGALG00000031741/ENSGALG00000004796/ENSGALG00000012865	6
BP	GO:0055090	acylglycerol homeostasis	3/348	19/10057	0.0263781	0.425405	ENSGALG00000003759/ENSGALG00000037603/ENSGALG00000040418	3
BP	GO:0070328	triglyceride homeostasis	3/348	19/10057	0.0263781	0.425405	ENSGALG00000003759/ENSGALG00000037603/ENSGALG00000040418	3
BP	GO:0071526	semaphorin-plexin signaling pathway	3/348	19/10057	0.0263781	0.425405	ENSGALG00000001264/ENSGALG00000036883/ENSGALG00000011309	3
BP	GO:0051270	regulation of cellular component movement	25/348	480/10057	0.0268199	0.425405	ENSGALG00000006598/ENSGALG00000005079/ENSGALG00000001264/ENSGALG00000004974/ENSGALG00000006488/ENSGALG00000010158/ENSGALG00000000273/ENSGALG00000016885/ENSGALG00000013605/ENSGALG00000003126/ENSGALG00000005295/ENSGALG00000008459/ENSGALG00000036883/ENSGALG00000015377/ENSGALG00000014485/ENSGALG00000031741/ENSGALG00000001419/ENSGALG00000013022/ENSGALG00000010812/ENSGALG00000000208/ENSGALG00000002175/…	25
BP	GO:0043434	response to peptide hormone	10/348	144/10057	0.0277349	0.425405	ENSGALG00000004974/ENSGALG00000010158/ENSGALG00000035768/ENSGALG00000000273/ENSGALG00000033572/ENSGALG00000014516/ENSGALG00000037603/ENSGALG00000002016/ENSGALG00000031741/ENSGALG00000020703	10
BP	GO:0048511	rhythmic process	10/348	144/10057	0.0277349	0.425405	ENSGALG00000004974/ENSGALG00000012973/ENSGALG00000017142/ENSGALG00000003759/ENSGALG00000012594/ENSGALG00000017159/ENSGALG00000039099/ENSGALG00000013793/ENSGALG00000002229/ENSGALG00000012888	10
BP	GO:0042752	regulation of circadian rhythm	5/348	50/10057	0.0285892	0.425405	ENSGALG00000017142/ENSGALG00000003759/ENSGALG00000039099/ENSGALG00000002229/ENSGALG00000012888	5
BP	GO:0045185	maintenance of protein location	5/348	50/10057	0.0285892	0.425405	ENSGALG00000006598/ENSGALG00000003498/ENSGALG00000010536/ENSGALG00000014686/ENSGALG00000004796	5
BP	GO:0035710	CD4-positive, alpha-beta T cell activation	4/348	34/10057	0.0288419	0.425405	ENSGALG00000003759/ENSGALG00000007769/ENSGALG00000026811/ENSGALG00000012865	4
BP	GO:0048538	thymus development	4/348	34/10057	0.0288419	0.425405	ENSGALG00000017159/ENSGALG00000004161/ENSGALG00000004224/ENSGALG00000012865	4
BP	GO:0046488	phosphatidylinositol metabolic process	7/348	86/10057	0.0291079	0.425405	ENSGALG00000015107/ENSGALG00000017159/ENSGALG00000026687/ENSGALG00000009880/ENSGALG00000010680/ENSGALG00000005505/ENSGALG00000009096	7
BP	GO:0050866	negative regulation of cell activation	7/348	86/10057	0.0291079	0.425405	ENSGALG00000000273/ENSGALG00000017159/ENSGALG00000011982/ENSGALG00000034188/ENSGALG00000002016/ENSGALG00000004224/ENSGALG00000021611	7
BP	GO:0002327	immature B cell differentiation	2/348	8/10057	0.0291165	0.425405	ENSGALG00000017159/ENSGALG00000007769	2
BP	GO:0014047	glutamate secretion	2/348	8/10057	0.0291165	0.425405	ENSGALG00000015111/ENSGALG00000012594	2
BP	GO:0032688	negative regulation of interferon-beta production	2/348	8/10057	0.0291165	0.425405	ENSGALG00000030691/ENSGALG00000007845	2
BP	GO:0035414	negative regulation of catenin import into nucleus	2/348	8/10057	0.0291165	0.425405	ENSGALG00000010412/ENSGALG00000001419	2
BP	GO:0036119	response to platelet-derived growth factor	2/348	8/10057	0.0291165	0.425405	ENSGALG00000000273/ENSGALG00000030162	2
BP	GO:0097242	beta-amyloid clearance	2/348	8/10057	0.0291165	0.425405	ENSGALG00000030904/ENSGALG00000040651	2
BP	GO:2000188	regulation of cholesterol homeostasis	2/348	8/10057	0.0291165	0.425405	ENSGALG00000041687/ENSGALG00000003759	2
BP	GO:0070848	response to growth factor	20/348	366/10057	0.0291579	0.425405	ENSGALG00000036728/ENSGALG00000009873/ENSGALG00000036001/ENSGALG00000000273/ENSGALG00000042400/ENSGALG00000011623/ENSGALG00000033572/ENSGALG00000012594/ENSGALG00000003126/ENSGALG00000014686/ENSGALG00000040276/ENSGALG00000008459/ENSGALG00000001774/ENSGALG00000031741/ENSGALG00000001419/ENSGALG00000010812/ENSGALG00000030988/ENSGALG00000009495/ENSGALG00000030162/ENSGALG00000003891	20
BP	GO:0033173	calcineurin-NFAT signaling cascade	3/348	20/10057	0.030257	0.425405	ENSGALG00000008349/ENSGALG00000016709/ENSGALG00000006979	3
BP	GO:0045823	positive regulation of heart contraction	3/348	20/10057	0.030257	0.425405	ENSGALG00000032247/ENSGALG00000012200/ENSGALG00000010812	3
BP	GO:0048668	collateral sprouting	3/348	20/10057	0.030257	0.425405	ENSGALG00000031487/ENSGALG00000012594/ENSGALG00000013102	3
BP	GO:0097720	calcineurin-mediated signaling	3/348	20/10057	0.030257	0.425405	ENSGALG00000008349/ENSGALG00000016709/ENSGALG00000006979	3
BP	GO:0090287	regulation of cellular response to growth factor stimulus	11/348	167/10057	0.0303582	0.425405	ENSGALG00000036728/ENSGALG00000009873/ENSGALG00000042400/ENSGALG00000011623/ENSGALG00000014686/ENSGALG00000040276/ENSGALG00000008459/ENSGALG00000001774/ENSGALG00000001419/ENSGALG00000030988/ENSGALG00000003891	11
BP	GO:0043393	regulation of protein binding	9/348	126/10057	0.0305946	0.425405	ENSGALG00000006598/ENSGALG00000030904/ENSGALG00000011248/ENSGALG00000031741/ENSGALG00000001419/ENSGALG00000008113/ENSGALG00000043137/ENSGALG00000004796/ENSGALG00000006979	9
BP	GO:0007569	cell aging	5/348	51/10057	0.0308309	0.425405	ENSGALG00000005830/ENSGALG00000017159/ENSGALG00000003641/ENSGALG00000002016/ENSGALG00000016467	5
BP	GO:0090630	activation of GTPase activity	5/348	51/10057	0.0308309	0.425405	ENSGALG00000010088/ENSGALG00000016828/ENSGALG00000005295/ENSGALG00000001225/ENSGALG00000011251	5
BP	GO:0000724	double-strand break repair via homologous recombination	6/348	69/10057	0.0317116	0.425405	ENSGALG00000017159/ENSGALG00000015692/ENSGALG00000012484/ENSGALG00000042418/ENSGALG00000009491/ENSGALG00000016467	6
BP	GO:0007178	transmembrane receptor protein serine/threonine kinase signaling pathway	13/348	212/10057	0.0327116	0.425405	ENSGALG00000036728/ENSGALG00000009873/ENSGALG00000036001/ENSGALG00000010412/ENSGALG00000010160/ENSGALG00000014686/ENSGALG00000040276/ENSGALG00000008459/ENSGALG00000001774/ENSGALG00000031741/ENSGALG00000010812/ENSGALG00000030988/ENSGALG00000003891	13
BP	GO:0006470	protein dephosphorylation	11/348	169/10057	0.0327193	0.425405	ENSGALG00000009805/ENSGALG00000015531/ENSGALG00000002229/ENSGALG00000003265/ENSGALG00000002016/ENSGALG00000030691/ENSGALG00000022909/ENSGALG00000005710/ENSGALG00000012888/ENSGALG00000009096/ENSGALG00000006979	11
BP	GO:0000725	recombinational repair	6/348	70/10057	0.0337155	0.425405	ENSGALG00000017159/ENSGALG00000015692/ENSGALG00000012484/ENSGALG00000042418/ENSGALG00000009491/ENSGALG00000016467	6
BP	GO:0002699	positive regulation of immune effector process	7/348	89/10057	0.0342308	0.425405	ENSGALG00000000273/ENSGALG00000007769/ENSGALG00000026811/ENSGALG00000036490/ENSGALG00000012484/ENSGALG00000037805/ENSGALG00000021611	7
BP	GO:0001953	negative regulation of cell-matrix adhesion	3/348	21/10057	0.0344187	0.425405	ENSGALG00000042400/ENSGALG00000005295/ENSGALG00000015377	3
BP	GO:0001974	blood vessel remodeling	3/348	21/10057	0.0344187	0.425405	ENSGALG00000042607/ENSGALG00000010005/ENSGALG00000008459	3
BP	GO:0042093	T-helper cell differentiation	3/348	21/10057	0.0344187	0.425405	ENSGALG00000003759/ENSGALG00000007769/ENSGALG00000026811	3
BP	GO:0042345	regulation of NF-kappaB import into nucleus	3/348	21/10057	0.0344187	0.425405	ENSGALG00000010536/ENSGALG00000002229/ENSGALG00000030691	3
BP	GO:0042348	NF-kappaB import into nucleus	3/348	21/10057	0.0344187	0.425405	ENSGALG00000010536/ENSGALG00000002229/ENSGALG00000030691	3
BP	GO:0090162	establishment of epithelial cell polarity	3/348	21/10057	0.0344187	0.425405	ENSGALG00000037791/ENSGALG00000029652/ENSGALG00000004796	3
BP	GO:0000493	box H/ACA snoRNP assembly	1/348	1/10057	0.0346028	0.425405	ENSGALG00000007798	1
BP	GO:0003220	left ventricular cardiac muscle tissue morphogenesis	1/348	1/10057	0.0346028	0.425405	ENSGALG00000010812	1
BP	GO:0003249	cell proliferation involved in heart valve morphogenesis	1/348	1/10057	0.0346028	0.425405	ENSGALG00000008459	1
BP	GO:0003250	regulation of cell proliferation involved in heart valve morphogenesis	1/348	1/10057	0.0346028	0.425405	ENSGALG00000008459	1
BP	GO:0003252	negative regulation of cell proliferation involved in heart valve morphogenesis	1/348	1/10057	0.0346028	0.425405	ENSGALG00000008459	1
BP	GO:0006696	ergosterol biosynthetic process	1/348	1/10057	0.0346028	0.425405	ENSGALG00000016665	1
BP	GO:0008204	ergosterol metabolic process	1/348	1/10057	0.0346028	0.425405	ENSGALG00000016665	1
BP	GO:0009048	dosage compensation by inactivation of X chromosome	1/348	1/10057	0.0346028	0.425405	ENSGALG00000012808	1
BP	GO:0019075	virus maturation	1/348	1/10057	0.0346028	0.425405	ENSGALG00000000950	1
BP	GO:0021685	cerebellar granular layer structural organization	1/348	1/10057	0.0346028	0.425405	ENSGALG00000002175	1
BP	GO:0021852	pyramidal neuron migration	1/348	1/10057	0.0346028	0.425405	ENSGALG00000031741	1
BP	GO:0021935	cerebellar granule cell precursor tangential migration	1/348	1/10057	0.0346028	0.425405	ENSGALG00000001264	1
BP	GO:0031104	dendrite regeneration	1/348	1/10057	0.0346028	0.425405	ENSGALG00000044675	1
BP	GO:0031548	regulation of brain-derived neurotrophic factor receptor signaling pathway	1/348	1/10057	0.0346028	0.425405	ENSGALG00000031487	1
BP	GO:0031549	negative regulation of brain-derived neurotrophic factor receptor signaling pathway	1/348	1/10057	0.0346028	0.425405	ENSGALG00000031487	1
BP	GO:0032484	Ral protein signal transduction	1/348	1/10057	0.0346028	0.425405	ENSGALG00000004273	1
BP	GO:0032485	regulation of Ral protein signal transduction	1/348	1/10057	0.0346028	0.425405	ENSGALG00000004273	1
BP	GO:0032487	regulation of Rap protein signal transduction	1/348	1/10057	0.0346028	0.425405	ENSGALG00000002175	1
BP	GO:0032625	interleukin-21 production	1/348	1/10057	0.0346028	0.425405	ENSGALG00000007769	1
BP	GO:0035407	histone H3-T11 phosphorylation	1/348	1/10057	0.0346028	0.425405	ENSGALG00000042418	1
BP	GO:0035709	memory T cell activation	1/348	1/10057	0.0346028	0.425405	ENSGALG00000036490	1
BP	GO:0043946	positive regulation of catalytic activity in other organism involved in symbiotic interaction	1/348	1/10057	0.0346028	0.425405	ENSGALG00000016946	1
BP	GO:0043947	positive regulation by host of symbiont catalytic activity	1/348	1/10057	0.0346028	0.425405	ENSGALG00000016946	1
BP	GO:0045053	protein retention in Golgi apparatus	1/348	1/10057	0.0346028	0.425405	ENSGALG00000006598	1
BP	GO:0045338	farnesyl diphosphate metabolic process	1/348	1/10057	0.0346028	0.425405	ENSGALG00000016665	1
BP	GO:0050904	diapedesis	1/348	1/10057	0.0346028	0.425405	ENSGALG00000000273	1
BP	GO:0051466	positive regulation of corticotropin-releasing hormone secretion	1/348	1/10057	0.0346028	0.425405	ENSGALG00000026163	1
BP	GO:0051638	barbed-end actin filament uncapping	1/348	1/10057	0.0346028	0.425405	ENSGALG00000013605	1
BP	GO:0060265	positive regulation of respiratory burst involved in inflammatory response	1/348	1/10057	0.0346028	0.425405	ENSGALG00000037805	1
BP	GO:0060697	positive regulation of phospholipid catabolic process	1/348	1/10057	0.0346028	0.425405	ENSGALG00000002016	1
BP	GO:0060816	random inactivation of X chromosome	1/348	1/10057	0.0346028	0.425405	ENSGALG00000012808	1
BP	GO:0061026	cardiac muscle tissue regeneration	1/348	1/10057	0.0346028	0.425405	ENSGALG00000003126	1
BP	GO:0061833	protein localization to tricellular tight junction	1/348	1/10057	0.0346028	0.425405	ENSGALG00000039099	1
BP	GO:0071400	cellular response to oleic acid	1/348	1/10057	0.0346028	0.425405	ENSGALG00000040418	1
BP	GO:0071691	cardiac muscle thin filament assembly	1/348	1/10057	0.0346028	0.425405	ENSGALG00000031565	1
BP	GO:0071894	histone H2B conserved C-terminal lysine ubiquitination	1/348	1/10057	0.0346028	0.425405	ENSGALG00000035281	1
BP	GO:0072560	type B pancreatic cell maturation	1/348	1/10057	0.0346028	0.425405	ENSGALG00000010179	1
BP	GO:0072619	interleukin-21 secretion	1/348	1/10057	0.0346028	0.425405	ENSGALG00000007769	1
BP	GO:0086029	Purkinje myocyte to ventricular cardiac muscle cell signaling	1/348	1/10057	0.0346028	0.425405	ENSGALG00000010812	1
BP	GO:0086068	Purkinje myocyte to ventricular cardiac muscle cell communication	1/348	1/10057	0.0346028	0.425405	ENSGALG00000010812	1
BP	GO:0097212	lysosomal membrane organization	1/348	1/10057	0.0346028	0.425405	ENSGALG00000045196	1
BP	GO:0097213	regulation of lysosomal membrane permeability	1/348	1/10057	0.0346028	0.425405	ENSGALG00000045196	1
BP	GO:0098904	regulation of AV node cell action potential	1/348	1/10057	0.0346028	0.425405	ENSGALG00000010812	1
BP	GO:0099538	synaptic signaling via neuropeptide	1/348	1/10057	0.0346028	0.425405	ENSGALG00000012594	1
BP	GO:0099540	trans-synaptic signaling by neuropeptide	1/348	1/10057	0.0346028	0.425405	ENSGALG00000012594	1
BP	GO:0099551	trans-synaptic signaling by neuropeptide, modulating synaptic transmission	1/348	1/10057	0.0346028	0.425405	ENSGALG00000012594	1
BP	GO:1900161	regulation of phospholipid scramblase activity	1/348	1/10057	0.0346028	0.425405	ENSGALG00000002016	1
BP	GO:1900163	positive regulation of phospholipid scramblase activity	1/348	1/10057	0.0346028	0.425405	ENSGALG00000002016	1
BP	GO:1900234	regulation of Kit signaling pathway	1/348	1/10057	0.0346028	0.425405	ENSGALG00000021611	1
BP	GO:1900235	negative regulation of Kit signaling pathway	1/348	1/10057	0.0346028	0.425405	ENSGALG00000021611	1
BP	GO:1901143	insulin catabolic process	1/348	1/10057	0.0346028	0.425405	ENSGALG00000038924	1
BP	GO:1901249	regulation of lung goblet cell differentiation	1/348	1/10057	0.0346028	0.425405	ENSGALG00000007769	1
BP	GO:1901250	negative regulation of lung goblet cell differentiation	1/348	1/10057	0.0346028	0.425405	ENSGALG00000007769	1
BP	GO:1902010	negative regulation of translation in response to endoplasmic reticulum stress	1/348	1/10057	0.0346028	0.425405	ENSGALG00000037603	1
BP	GO:1902769	regulation of choline O-acetyltransferase activity	1/348	1/10057	0.0346028	0.425405	ENSGALG00000006598	1
BP	GO:1902771	positive regulation of choline O-acetyltransferase activity	1/348	1/10057	0.0346028	0.425405	ENSGALG00000006598	1
BP	GO:1902948	negative regulation of tau-protein kinase activity	1/348	1/10057	0.0346028	0.425405	ENSGALG00000006598	1
BP	GO:1902955	positive regulation of early endosome to recycling endosome transport	1/348	1/10057	0.0346028	0.425405	ENSGALG00000006598	1
BP	GO:1902960	negative regulation of aspartic-type endopeptidase activity involved in amyloid precursor protein catabolic process	1/348	1/10057	0.0346028	0.425405	ENSGALG00000006598	1
BP	GO:1902997	negative regulation of neurofibrillary tangle assembly	1/348	1/10057	0.0346028	0.425405	ENSGALG00000006598	1
BP	GO:1903118	urate homeostasis	1/348	1/10057	0.0346028	0.425405	ENSGALG00000004345	1
BP	GO:1903416	response to glycoside	1/348	1/10057	0.0346028	0.425405	ENSGALG00000032247	1
BP	GO:1904878	negative regulation of calcium ion transmembrane transport via high voltage-gated calcium channel	1/348	1/10057	0.0346028	0.425405	ENSGALG00000009031	1
BP	GO:1905098	negative regulation of guanyl-nucleotide exchange factor activity	1/348	1/10057	0.0346028	0.425405	ENSGALG00000036883	1
BP	GO:1905167	positive regulation of lysosomal protein catabolic process	1/348	1/10057	0.0346028	0.425405	ENSGALG00000030904	1
BP	GO:1905246	negative regulation of aspartic-type peptidase activity	1/348	1/10057	0.0346028	0.425405	ENSGALG00000006598	1
BP	GO:1905671	regulation of lysosome organization	1/348	1/10057	0.0346028	0.425405	ENSGALG00000045196	1
BP	GO:2000078	positive regulation of type B pancreatic cell development	1/348	1/10057	0.0346028	0.425405	ENSGALG00000010179	1
BP	GO:2000233	negative regulation of rRNA processing	1/348	1/10057	0.0346028	0.425405	ENSGALG00000007798	1
BP	GO:2000364	regulation of STAT protein import into nucleus	1/348	1/10057	0.0346028	0.425405	ENSGALG00000003126	1
BP	GO:2000366	positive regulation of STAT protein import into nucleus	1/348	1/10057	0.0346028	0.425405	ENSGALG00000003126	1
BP	GO:2000393	negative regulation of lamellipodium morphogenesis	1/348	1/10057	0.0346028	0.425405	ENSGALG00000010158	1
BP	GO:2000567	regulation of memory T cell activation	1/348	1/10057	0.0346028	0.425405	ENSGALG00000036490	1
BP	GO:2000568	positive regulation of memory T cell activation	1/348	1/10057	0.0346028	0.425405	ENSGALG00000036490	1
BP	GO:2000752	regulation of glucosylceramide catabolic process	1/348	1/10057	0.0346028	0.425405	ENSGALG00000002016	1
BP	GO:2000753	positive regulation of glucosylceramide catabolic process	1/348	1/10057	0.0346028	0.425405	ENSGALG00000002016	1
BP	GO:2000754	regulation of sphingomyelin catabolic process	1/348	1/10057	0.0346028	0.425405	ENSGALG00000002016	1
BP	GO:2000755	positive regulation of sphingomyelin catabolic process	1/348	1/10057	0.0346028	0.425405	ENSGALG00000002016	1
BP	GO:0051496	positive regulation of stress fiber assembly	4/348	36/10057	0.0347273	0.425405	ENSGALG00000013605/ENSGALG00000011209/ENSGALG00000004796/ENSGALG00000012865	4
BP	GO:0030258	lipid modification	9/348	129/10057	0.0348433	0.425405	ENSGALG00000015107/ENSGALG00000005470/ENSGALG00000037603/ENSGALG00000019397/ENSGALG00000033561/ENSGALG00000010680/ENSGALG00000005505/ENSGALG00000016555/ENSGALG00000009096	9
BP	GO:0010243	response to organonitrogen compound	18/348	327/10057	0.0350678	0.425405	ENSGALG00000004974/ENSGALG00000041932/ENSGALG00000010158/ENSGALG00000035768/ENSGALG00000000273/ENSGALG00000033572/ENSGALG00000014516/ENSGALG00000030904/ENSGALG00000012594/ENSGALG00000037603/ENSGALG00000014813/ENSGALG00000012115/ENSGALG00000002016/ENSGALG00000031741/ENSGALG00000010812/ENSGALG00000014773/ENSGALG00000020703/ENSGALG00000040651	18
BP	GO:0071417	cellular response to organonitrogen compound	14/348	237/10057	0.0358918	0.425405	ENSGALG00000004974/ENSGALG00000041932/ENSGALG00000010158/ENSGALG00000000273/ENSGALG00000014516/ENSGALG00000030904/ENSGALG00000012594/ENSGALG00000037603/ENSGALG00000012115/ENSGALG00000002016/ENSGALG00000031741/ENSGALG00000010812/ENSGALG00000020703/ENSGALG00000040651	14
BP	GO:0000226	microtubule cytoskeleton organization	17/348	305/10057	0.0360191	0.425405	ENSGALG00000034572/ENSGALG00000000273/ENSGALG00000002789/ENSGALG00000000220/ENSGALG00000005302/ENSGALG00000005295/ENSGALG00000017314/ENSGALG00000014999/ENSGALG00000036883/ENSGALG00000015377/ENSGALG00000031741/ENSGALG00000042418/ENSGALG00000007302/ENSGALG00000003526/ENSGALG00000011505/ENSGALG00000045606/ENSGALG00000009483	17
BP	GO:0050767	regulation of neurogenesis	22/348	422/10057	0.0360587	0.425405	ENSGALG00000006598/ENSGALG00000001264/ENSGALG00000008263/ENSGALG00000006488/ENSGALG00000005470/ENSGALG00000000255/ENSGALG00000010158/ENSGALG00000031487/ENSGALG00000012594/ENSGALG00000030534/ENSGALG00000016885/ENSGALG00000003126/ENSGALG00000013102/ENSGALG00000008459/ENSGALG00000017106/ENSGALG00000005713/ENSGALG00000034967/ENSGALG00000031741/ENSGALG00000001419/ENSGALG00000011309/ENSGALG00000043137/…	22
BP	GO:0048015	phosphatidylinositol-mediated signaling	7/348	90/10057	0.0360634	0.425405	ENSGALG00000012594/ENSGALG00000003126/ENSGALG00000016837/ENSGALG00000031741/ENSGALG00000001419/ENSGALG00000005505/ENSGALG00000040651	7
BP	GO:0048469	cell maturation	7/348	90/10057	0.0360634	0.425405	ENSGALG00000010179/ENSGALG00000004974/ENSGALG00000010005/ENSGALG00000026811/ENSGALG00000040276/ENSGALG00000002175/ENSGALG00000003169	7
BP	GO:0048589	developmental growth	20/348	375/10057	0.0362889	0.425405	ENSGALG00000034572/ENSGALG00000001264/ENSGALG00000006488/ENSGALG00000031487/ENSGALG00000015111/ENSGALG00000012973/ENSGALG00000010412/ENSGALG00000012594/ENSGALG00000017159/ENSGALG00000030534/ENSGALG00000007769/ENSGALG00000003126/ENSGALG00000013102/ENSGALG00000008459/ENSGALG00000017106/ENSGALG00000031741/ENSGALG00000031890/ENSGALG00000030162/ENSGALG00000004796/ENSGALG00000009096	20
BP	GO:0006491	N-glycan processing	2/348	9/10057	0.0365917	0.425405	ENSGALG00000000255/ENSGALG00000014878	2
BP	GO:0010743	regulation of macrophage derived foam cell differentiation	2/348	9/10057	0.0365917	0.425405	ENSGALG00000004974/ENSGALG00000039099	2
BP	GO:0010878	cholesterol storage	2/348	9/10057	0.0365917	0.425405	ENSGALG00000004974/ENSGALG00000041687	2
BP	GO:0032509	endosome transport via multivesicular body sorting pathway	2/348	9/10057	0.0365917	0.425405	ENSGALG00000033572/ENSGALG00000045196	2
BP	GO:0034397	telomere localization	2/348	9/10057	0.0365917	0.425405	ENSGALG00000009873/ENSGALG00000017159	2
BP	GO:0042753	positive regulation of circadian rhythm	2/348	9/10057	0.0365917	0.425405	ENSGALG00000003759/ENSGALG00000002229	2
BP	GO:0045141	meiotic telomere clustering	2/348	9/10057	0.0365917	0.425405	ENSGALG00000009873/ENSGALG00000017159	2
BP	GO:0060281	regulation of oocyte development	2/348	9/10057	0.0365917	0.425405	ENSGALG00000026811/ENSGALG00000011982	2
BP	GO:0086014	atrial cardiac muscle cell action potential	2/348	9/10057	0.0365917	0.425405	ENSGALG00000013022/ENSGALG00000010812	2
BP	GO:0086026	atrial cardiac muscle cell to AV node cell signaling	2/348	9/10057	0.0365917	0.425405	ENSGALG00000013022/ENSGALG00000010812	2
BP	GO:0086066	atrial cardiac muscle cell to AV node cell communication	2/348	9/10057	0.0365917	0.425405	ENSGALG00000013022/ENSGALG00000010812	2
BP	GO:0090220	chromosome localization to nuclear envelope involved in homologous chromosome segregation	2/348	9/10057	0.0365917	0.425405	ENSGALG00000009873/ENSGALG00000017159	2
BP	GO:0098911	regulation of ventricular cardiac muscle cell action potential	2/348	9/10057	0.0365917	0.425405	ENSGALG00000013022/ENSGALG00000010812	2
BP	GO:1903306	negative regulation of regulated secretory pathway	2/348	9/10057	0.0365917	0.425405	ENSGALG00000021611/ENSGALG00000012865	2
BP	GO:1905879	regulation of oogenesis	2/348	9/10057	0.0365917	0.425405	ENSGALG00000026811/ENSGALG00000011982	2
BP	GO:2000811	negative regulation of anoikis	2/348	9/10057	0.0365917	0.425405	ENSGALG00000012594/ENSGALG00000031741	2
BP	GO:0051224	negative regulation of protein transport	8/348	110/10057	0.0367216	0.425671	ENSGALG00000010412/ENSGALG00000016909/ENSGALG00000010536/ENSGALG00000002229/ENSGALG00000030691/ENSGALG00000001419/ENSGALG00000021611/ENSGALG00000016880	8
BP	GO:0030334	regulation of cell migration	22/348	423/10057	0.0368683	0.426129	ENSGALG00000006598/ENSGALG00000005079/ENSGALG00000001264/ENSGALG00000004974/ENSGALG00000010158/ENSGALG00000000273/ENSGALG00000016885/ENSGALG00000013605/ENSGALG00000003126/ENSGALG00000005295/ENSGALG00000008459/ENSGALG00000036883/ENSGALG00000015377/ENSGALG00000014485/ENSGALG00000031741/ENSGALG00000001419/ENSGALG00000000208/ENSGALG00000002175/ENSGALG00000021611/ENSGALG00000011209/ENSGALG00000012865/…	22
BP	GO:0032870	cellular response to hormone stimulus	17/348	306/10057	0.0369795	0.426175	ENSGALG00000002182/ENSGALG00000004974/ENSGALG00000041932/ENSGALG00000032247/ENSGALG00000011680/ENSGALG00000010158/ENSGALG00000012973/ENSGALG00000000273/ENSGALG00000003759/ENSGALG00000014516/ENSGALG00000011327/ENSGALG00000012115/ENSGALG00000027907/ENSGALG00000013793/ENSGALG00000002016/ENSGALG00000031741/ENSGALG00000020703	17
BP	GO:0010633	negative regulation of epithelial cell migration	4/348	37/10057	0.0379121	0.43252	ENSGALG00000004974/ENSGALG00000001419/ENSGALG00000000208/ENSGALG00000011209	4
BP	GO:0032272	negative regulation of protein polymerization	4/348	37/10057	0.0379121	0.43252	ENSGALG00000004710/ENSGALG00000010158/ENSGALG00000013605/ENSGALG00000002016	4
BP	GO:0048017	inositol lipid-mediated signaling	7/348	91/10057	0.0379597	0.43252	ENSGALG00000012594/ENSGALG00000003126/ENSGALG00000016837/ENSGALG00000031741/ENSGALG00000001419/ENSGALG00000005505/ENSGALG00000040651	7
BP	GO:0000077	DNA damage checkpoint	6/348	72/10057	0.0379651	0.43252	ENSGALG00000004082/ENSGALG00000017159/ENSGALG00000009287/ENSGALG00000035281/ENSGALG00000013793/ENSGALG00000042418	6
BP	GO:0042307	positive regulation of protein import into nucleus	5/348	54/10057	0.0382046	0.434005	ENSGALG00000010158/ENSGALG00000003126/ENSGALG00000002016/ENSGALG00000030988/ENSGALG00000006979	5
BP	GO:0002263	cell activation involved in immune response	8/348	111/10057	0.0384353	0.434013	ENSGALG00000000273/ENSGALG00000003759/ENSGALG00000030904/ENSGALG00000007769/ENSGALG00000026811/ENSGALG00000011248/ENSGALG00000012484/ENSGALG00000021611	8
BP	GO:0000122	negative regulation of transcription from RNA polymerase II promoter	24/348	473/10057	0.0385356	0.434013	ENSGALG00000036728/ENSGALG00000010721/ENSGALG00000005016/ENSGALG00000004974/ENSGALG00000016633/ENSGALG00000005830/ENSGALG00000012973/ENSGALG00000041687/ENSGALG00000007750/ENSGALG00000010412/ENSGALG00000010160/ENSGALG00000008349/ENSGALG00000007769/ENSGALG00000021636/ENSGALG00000004528/ENSGALG00000002469/ENSGALG00000011327/ENSGALG00000012115/ENSGALG00000027907/ENSGALG00000001419/ENSGALG00000012484/…	24
BP	GO:0002294	CD4-positive, alpha-beta T cell differentiation involved in immune response	3/348	22/10057	0.0388603	0.434013	ENSGALG00000003759/ENSGALG00000007769/ENSGALG00000026811	3
BP	GO:0097503	sialylation	3/348	22/10057	0.0388603	0.434013	ENSGALG00000013211/ENSGALG00000015252/ENSGALG00000037773	3
BP	GO:1900026	positive regulation of substrate adhesion-dependent cell spreading	3/348	22/10057	0.0388603	0.434013	ENSGALG00000013605/ENSGALG00000004796/ENSGALG00000012865	3
BP	GO:2000249	regulation of actin cytoskeleton reorganization	3/348	22/10057	0.0388603	0.434013	ENSGALG00000016720/ENSGALG00000005295/ENSGALG00000004796	3
BP	GO:0043405	regulation of MAP kinase activity	11/348	174/10057	0.0391868	0.435214	ENSGALG00000006598/ENSGALG00000004082/ENSGALG00000013892/ENSGALG00000016885/ENSGALG00000026163/ENSGALG00000011982/ENSGALG00000002016/ENSGALG00000001419/ENSGALG00000006655/ENSGALG00000012865/ENSGALG00000040651	11
BP	GO:0045666	positive regulation of neuron differentiation	11/348	174/10057	0.0391868	0.435214	ENSGALG00000005470/ENSGALG00000012594/ENSGALG00000030534/ENSGALG00000013102/ENSGALG00000008459/ENSGALG00000017106/ENSGALG00000005713/ENSGALG00000034967/ENSGALG00000001419/ENSGALG00000011309/ENSGALG00000012865	11
BP	GO:0048638	regulation of developmental growth	12/348	196/10057	0.0396151	0.438746	ENSGALG00000001264/ENSGALG00000006488/ENSGALG00000031487/ENSGALG00000012594/ENSGALG00000030534/ENSGALG00000007769/ENSGALG00000003126/ENSGALG00000008459/ENSGALG00000017106/ENSGALG00000031741/ENSGALG00000031890/ENSGALG00000009096	12
BP	GO:0080135	regulation of cellular response to stress	18/348	332/10057	0.0397692	0.439229	ENSGALG00000004082/ENSGALG00000013892/ENSGALG00000015693/ENSGALG00000017159/ENSGALG00000016885/ENSGALG00000026163/ENSGALG00000008663/ENSGALG00000036883/ENSGALG00000002016/ENSGALG00000012200/ENSGALG00000001419/ENSGALG00000012484/ENSGALG00000042418/ENSGALG00000031890/ENSGALG00000016880/ENSGALG00000012888/ENSGALG00000012865/ENSGALG00000040651	18
BP	GO:1904950	negative regulation of establishment of protein localization	8/348	112/10057	0.0402018	0.442777	ENSGALG00000010412/ENSGALG00000016909/ENSGALG00000010536/ENSGALG00000002229/ENSGALG00000030691/ENSGALG00000001419/ENSGALG00000021611/ENSGALG00000016880	8
BP	GO:0061387	regulation of extent of cell growth	5/348	55/10057	0.040882	0.447788	ENSGALG00000001264/ENSGALG00000006488/ENSGALG00000031487/ENSGALG00000012594/ENSGALG00000008459	5
BP	GO:1904591	positive regulation of protein import	5/348	55/10057	0.040882	0.447788	ENSGALG00000010158/ENSGALG00000003126/ENSGALG00000002016/ENSGALG00000030988/ENSGALG00000006979	5
BP	GO:0071363	cellular response to growth factor stimulus	19/348	357/10057	0.041332	0.451473	ENSGALG00000036728/ENSGALG00000009873/ENSGALG00000036001/ENSGALG00000042400/ENSGALG00000011623/ENSGALG00000033572/ENSGALG00000012594/ENSGALG00000003126/ENSGALG00000014686/ENSGALG00000040276/ENSGALG00000008459/ENSGALG00000001774/ENSGALG00000031741/ENSGALG00000001419/ENSGALG00000010812/ENSGALG00000030988/ENSGALG00000009495/ENSGALG00000030162/ENSGALG00000003891	19
BP	GO:0007411	axon guidance	8/348	113/10057	0.0420217	0.455975	ENSGALG00000001264/ENSGALG00000008263/ENSGALG00000006488/ENSGALG00000011680/ENSGALG00000044675/ENSGALG00000007769/ENSGALG00000008459/ENSGALG00000001774	8
BP	GO:0007098	centrosome cycle	6/348	74/10057	0.0425422	0.455975	ENSGALG00000034572/ENSGALG00000005302/ENSGALG00000017314/ENSGALG00000042418/ENSGALG00000003526/ENSGALG00000045606	6
BP	GO:0043122	regulation of I-kappaB kinase/NF-kappaB signaling	9/348	134/10057	0.0427976	0.455975	ENSGALG00000012973/ENSGALG00000003759/ENSGALG00000016909/ENSGALG00000010536/ENSGALG00000026163/ENSGALG00000002229/ENSGALG00000030691/ENSGALG00000007845/ENSGALG00000001419	9
BP	GO:1901699	cellular response to nitrogen compound	16/348	289/10057	0.0432884	0.455975	ENSGALG00000004974/ENSGALG00000041932/ENSGALG00000010158/ENSGALG00000012973/ENSGALG00000000273/ENSGALG00000013892/ENSGALG00000014516/ENSGALG00000030904/ENSGALG00000012594/ENSGALG00000037603/ENSGALG00000012115/ENSGALG00000002016/ENSGALG00000031741/ENSGALG00000010812/ENSGALG00000020703/ENSGALG00000040651	16
BP	GO:0042176	regulation of protein catabolic process	13/348	221/10057	0.0434058	0.455975	ENSGALG00000006598/ENSGALG00000030904/ENSGALG00000015693/ENSGALG00000010536/ENSGALG00000005872/ENSGALG00000045196/ENSGALG00000035281/ENSGALG00000031741/ENSGALG00000001419/ENSGALG00000029652/ENSGALG00000016880/ENSGALG00000004796/ENSGALG00000009096	13
BP	GO:0050769	positive regulation of neurogenesis	13/348	221/10057	0.0434058	0.455975	ENSGALG00000005470/ENSGALG00000000255/ENSGALG00000012594/ENSGALG00000030534/ENSGALG00000013102/ENSGALG00000008459/ENSGALG00000017106/ENSGALG00000005713/ENSGALG00000034967/ENSGALG00000001419/ENSGALG00000011309/ENSGALG00000043137/ENSGALG00000012865	13
BP	GO:0002287	alpha-beta T cell activation involved in immune response	3/348	23/10057	0.0435781	0.455975	ENSGALG00000003759/ENSGALG00000007769/ENSGALG00000026811	3
BP	GO:0002292	T cell differentiation involved in immune response	3/348	23/10057	0.0435781	0.455975	ENSGALG00000003759/ENSGALG00000007769/ENSGALG00000026811	3
BP	GO:0002293	alpha-beta T cell differentiation involved in immune response	3/348	23/10057	0.0435781	0.455975	ENSGALG00000003759/ENSGALG00000007769/ENSGALG00000026811	3
BP	GO:0006891	intra-Golgi vesicle-mediated transport	3/348	23/10057	0.0435781	0.455975	ENSGALG00000006598/ENSGALG00000021636/ENSGALG00000008144	3
BP	GO:0035329	hippo signaling	3/348	23/10057	0.0435781	0.455975	ENSGALG00000010412/ENSGALG00000011573/ENSGALG00000000264	3
BP	GO:0061647	histone H3-K9 modification	3/348	23/10057	0.0435781	0.455975	ENSGALG00000012484/ENSGALG00000042418/ENSGALG00000020557	3
BP	GO:0097178	ruffle assembly	3/348	23/10057	0.0435781	0.455975	ENSGALG00000010158/ENSGALG00000013102/ENSGALG00000011209	3
BP	GO:1901799	negative regulation of proteasomal protein catabolic process	3/348	23/10057	0.0435781	0.455975	ENSGALG00000035281/ENSGALG00000029652/ENSGALG00000009096	3
BP	GO:0017148	negative regulation of translation	7/348	94/10057	0.0440376	0.455975	ENSGALG00000012973/ENSGALG00000001725/ENSGALG00000014516/ENSGALG00000037603/ENSGALG00000012050/ENSGALG00000006068/ENSGALG00000012115	7
BP	GO:0006525	arginine metabolic process	2/348	10/10057	0.0447116	0.455975	ENSGALG00000008663/ENSGALG00000016524	2
BP	GO:0008340	determination of adult lifespan	2/348	10/10057	0.0447116	0.455975	ENSGALG00000017159/ENSGALG00000038924	2
BP	GO:0032011	ARF protein signal transduction	2/348	10/10057	0.0447116	0.455975	ENSGALG00000015428/ENSGALG00000005042	2
BP	GO:0032012	regulation of ARF protein signal transduction	2/348	10/10057	0.0447116	0.455975	ENSGALG00000015428/ENSGALG00000005042	2
BP	GO:0033523	histone H2B ubiquitination	2/348	10/10057	0.0447116	0.455975	ENSGALG00000002469/ENSGALG00000035281	2
BP	GO:0060055	angiogenesis involved in wound healing	2/348	10/10057	0.0447116	0.455975	ENSGALG00000031741/ENSGALG00000005505	2
BP	GO:0071391	cellular response to estrogen stimulus	2/348	10/10057	0.0447116	0.455975	ENSGALG00000012973/ENSGALG00000005295	2
BP	GO:1900746	regulation of vascular endothelial growth factor signaling pathway	2/348	10/10057	0.0447116	0.455975	ENSGALG00000011623/ENSGALG00000001419	2
BP	GO:1902547	regulation of cellular response to vascular endothelial growth factor stimulus	2/348	10/10057	0.0447116	0.455975	ENSGALG00000011623/ENSGALG00000001419	2
BP	GO:1904262	negative regulation of TORC1 signaling	2/348	10/10057	0.0447116	0.455975	ENSGALG00000017159/ENSGALG00000037603	2
BP	GO:0006835	dicarboxylic acid transport	4/348	39/10057	0.0447678	0.455975	ENSGALG00000015111/ENSGALG00000012594/ENSGALG00000039335/ENSGALG00000033638	4
BP	GO:0010770	positive regulation of cell morphogenesis involved in differentiation	6/348	75/10057	0.0449553	0.455975	ENSGALG00000012594/ENSGALG00000013605/ENSGALG00000008459/ENSGALG00000011309/ENSGALG00000004796/ENSGALG00000012865	6
BP	GO:0031570	DNA integrity checkpoint	6/348	75/10057	0.0449553	0.455975	ENSGALG00000004082/ENSGALG00000017159/ENSGALG00000009287/ENSGALG00000035281/ENSGALG00000013793/ENSGALG00000042418	6
BP	GO:0010632	regulation of epithelial cell migration	8/348	115/10057	0.0458235	0.460703	ENSGALG00000004974/ENSGALG00000005295/ENSGALG00000008459/ENSGALG00000036883/ENSGALG00000031741/ENSGALG00000001419/ENSGALG00000000208/ENSGALG00000011209	8
BP	GO:0097485	neuron projection guidance	8/348	115/10057	0.0458235	0.460703	ENSGALG00000001264/ENSGALG00000008263/ENSGALG00000006488/ENSGALG00000011680/ENSGALG00000044675/ENSGALG00000007769/ENSGALG00000008459/ENSGALG00000001774	8
BP	GO:0060560	developmental growth involved in morphogenesis	9/348	137/10057	0.0481143	0.460703	ENSGALG00000001264/ENSGALG00000006488/ENSGALG00000031487/ENSGALG00000012973/ENSGALG00000012594/ENSGALG00000030534/ENSGALG00000013102/ENSGALG00000008459/ENSGALG00000030162	9
BP	GO:0030513	positive regulation of BMP signaling pathway	3/348	24/10057	0.0485676	0.460703	ENSGALG00000008459/ENSGALG00000001774/ENSGALG00000003891	3
BP	GO:0038066	p38MAPK cascade	3/348	24/10057	0.0485676	0.460703	ENSGALG00000013892/ENSGALG00000001419/ENSGALG00000012888	3
BP	GO:0048013	ephrin receptor signaling pathway	3/348	24/10057	0.0485676	0.460703	ENSGALG00000011680/ENSGALG00000012594/ENSGALG00000031741	3
BP	GO:0045444	fat cell differentiation	8/348	117/10057	0.0498443	0.460703	ENSGALG00000036728/ENSGALG00000009403/ENSGALG00000003759/ENSGALG00000010412/ENSGALG00000033572/ENSGALG00000003498/ENSGALG00000009287/ENSGALG00000039942	8
BP	GO:0007623	circadian rhythm	7/348	97/10057	0.0507104	0.460703	ENSGALG00000017142/ENSGALG00000003759/ENSGALG00000012594/ENSGALG00000039099/ENSGALG00000013793/ENSGALG00000002229/ENSGALG00000012888	7
BP	GO:0032147	activation of protein kinase activity	10/348	160/10057	0.0510364	0.460703	ENSGALG00000006219/ENSGALG00000004082/ENSGALG00000013892/ENSGALG00000016885/ENSGALG00000026163/ENSGALG00000002016/ENSGALG00000001419/ENSGALG00000006655/ENSGALG00000002175/ENSGALG00000012865	10
BP	GO:0010035	response to inorganic substance	11/348	182/10057	0.0513033	0.460703	ENSGALG00000013892/ENSGALG00000016885/ENSGALG00000039099/ENSGALG00000014813/ENSGALG00000012618/ENSGALG00000036883/ENSGALG00000002016/ENSGALG00000012200/ENSGALG00000010812/ENSGALG00000030162/ENSGALG00000012865	11
BP	GO:0045664	regulation of neuron differentiation	18/348	343/10057	0.0517006	0.460703	ENSGALG00000001264/ENSGALG00000008263/ENSGALG00000006488/ENSGALG00000005470/ENSGALG00000010158/ENSGALG00000031487/ENSGALG00000012594/ENSGALG00000030534/ENSGALG00000016885/ENSGALG00000013102/ENSGALG00000008459/ENSGALG00000017106/ENSGALG00000005713/ENSGALG00000034967/ENSGALG00000031741/ENSGALG00000001419/ENSGALG00000011309/ENSGALG00000012865	18
BP	GO:1901653	cellular response to peptide	9/348	139/10057	0.0518919	0.460703	ENSGALG00000004974/ENSGALG00000010158/ENSGALG00000000273/ENSGALG00000014516/ENSGALG00000030904/ENSGALG00000002016/ENSGALG00000031741/ENSGALG00000020703/ENSGALG00000040651	9
BP	GO:0010948	negative regulation of cell cycle process	8/348	118/10057	0.0519378	0.460703	ENSGALG00000010160/ENSGALG00000017159/ENSGALG00000002469/ENSGALG00000031524/ENSGALG00000004224/ENSGALG00000001419/ENSGALG00000005710/ENSGALG00000042418	8
BP	GO:0006493	protein O-linked glycosylation	4/348	41/10057	0.0522707	0.460703	ENSGALG00000010975/ENSGALG00000010744/ENSGALG00000005584/ENSGALG00000004033	4
BP	GO:0006661	phosphatidylinositol biosynthetic process	4/348	41/10057	0.0522707	0.460703	ENSGALG00000015107/ENSGALG00000017159/ENSGALG00000009880/ENSGALG00000005505	4
BP	GO:0035195	gene silencing by miRNA	4/348	41/10057	0.0522707	0.460703	ENSGALG00000012973/ENSGALG00000001725/ENSGALG00000012050/ENSGALG00000006068	4
BP	GO:0002695	negative regulation of leukocyte activation	6/348	78/10057	0.052699	0.460703	ENSGALG00000000273/ENSGALG00000017159/ENSGALG00000011982/ENSGALG00000034188/ENSGALG00000004224/ENSGALG00000021611	6
BP	GO:0031345	negative regulation of cell projection organization	6/348	78/10057	0.052699	0.460703	ENSGALG00000006488/ENSGALG00000010158/ENSGALG00000031487/ENSGALG00000002016/ENSGALG00000031741/ENSGALG00000011209	6
BP	GO:0021692	cerebellar Purkinje cell layer morphogenesis	2/348	11/10057	0.0534231	0.460703	ENSGALG00000003759/ENSGALG00000002175	2
BP	GO:0032480	negative regulation of type I interferon production	2/348	11/10057	0.0534231	0.460703	ENSGALG00000030691/ENSGALG00000007845	2
BP	GO:0045116	protein neddylation	2/348	11/10057	0.0534231	0.460703	ENSGALG00000029145/ENSGALG00000014078	2
BP	GO:0045198	establishment of epithelial cell apical/basal polarity	2/348	11/10057	0.0534231	0.460703	ENSGALG00000029652/ENSGALG00000004796	2
BP	GO:0045822	negative regulation of heart contraction	2/348	11/10057	0.0534231	0.460703	ENSGALG00000032247/ENSGALG00000011982	2
BP	GO:0051497	negative regulation of stress fiber assembly	2/348	11/10057	0.0534231	0.460703	ENSGALG00000036883/ENSGALG00000015377	2
BP	GO:0051895	negative regulation of focal adhesion assembly	2/348	11/10057	0.0534231	0.460703	ENSGALG00000005295/ENSGALG00000015377	2
BP	GO:0055098	response to low-density lipoprotein particle	2/348	11/10057	0.0534231	0.460703	ENSGALG00000004974/ENSGALG00000041687	2
BP	GO:0060390	regulation of SMAD protein import into nucleus	2/348	11/10057	0.0534231	0.460703	ENSGALG00000010412/ENSGALG00000030988	2
BP	GO:1904293	negative regulation of ERAD pathway	2/348	11/10057	0.0534231	0.460703	ENSGALG00000015693/ENSGALG00000016880	2
BP	GO:2000052	positive regulation of non-canonical Wnt signaling pathway	2/348	11/10057	0.0534231	0.460703	ENSGALG00000042607/ENSGALG00000015078	2
BP	GO:0006820	anion transport	17/348	321/10057	0.0537092	0.460703	ENSGALG00000014690/ENSGALG00000008369/ENSGALG00000041932/ENSGALG00000015111/ENSGALG00000012594/ENSGALG00000039335/ENSGALG00000015040/ENSGALG00000006871/ENSGALG00000014971/ENSGALG00000026163/ENSGALG00000015055/ENSGALG00000017106/ENSGALG00000002016/ENSGALG00000033638/ENSGALG00000035842/ENSGALG00000005065/ENSGALG00000042396	17
BP	GO:0002063	chondrocyte development	3/348	25/10057	0.0538235	0.460703	ENSGALG00000034572/ENSGALG00000040276/ENSGALG00000008459	3
BP	GO:0016572	histone phosphorylation	3/348	25/10057	0.0538235	0.460703	ENSGALG00000017159/ENSGALG00000002016/ENSGALG00000042418	3
BP	GO:0031572	G2 DNA damage checkpoint	3/348	25/10057	0.0538235	0.460703	ENSGALG00000004082/ENSGALG00000017159/ENSGALG00000042418	3
BP	GO:0031334	positive regulation of protein complex assembly	8/348	119/10057	0.0540872	0.460703	ENSGALG00000012973/ENSGALG00000000273/ENSGALG00000013605/ENSGALG00000010536/ENSGALG00000039099/ENSGALG00000036883/ENSGALG00000038924/ENSGALG00000011209	8
BP	GO:0090087	regulation of peptide transport	21/348	418/10057	0.0552633	0.460703	ENSGALG00000006598/ENSGALG00000010179/ENSGALG00000011680/ENSGALG00000010158/ENSGALG00000041687/ENSGALG00000010412/ENSGALG00000016909/ENSGALG00000010536/ENSGALG00000003126/ENSGALG00000026163/ENSGALG00000005295/ENSGALG00000013793/ENSGALG00000002229/ENSGALG00000002016/ENSGALG00000030691/ENSGALG00000001419/ENSGALG00000030988/ENSGALG00000011238/ENSGALG00000021611/ENSGALG00000016880/ENSGALG00000006979	21
BP	GO:0051297	centrosome organization	6/348	79/10057	0.0554497	0.460703	ENSGALG00000034572/ENSGALG00000005302/ENSGALG00000017314/ENSGALG00000042418/ENSGALG00000003526/ENSGALG00000045606	6
BP	GO:0098602	single organism cell adhesion	16/348	299/10057	0.0556978	0.460703	ENSGALG00000005079/ENSGALG00000010158/ENSGALG00000000273/ENSGALG00000013605/ENSGALG00000026811/ENSGALG00000026163/ENSGALG00000011982/ENSGALG00000034188/ENSGALG00000036490/ENSGALG00000002016/ENSGALG00000004224/ENSGALG00000031741/ENSGALG00000006009/ENSGALG00000002175/ENSGALG00000004796/ENSGALG00000012865	16
BP	GO:0051098	regulation of binding	12/348	207/10057	0.0558013	0.460703	ENSGALG00000006598/ENSGALG00000004974/ENSGALG00000015451/ENSGALG00000030904/ENSGALG00000011248/ENSGALG00000036883/ENSGALG00000031741/ENSGALG00000001419/ENSGALG00000008113/ENSGALG00000043137/ENSGALG00000004796/ENSGALG00000006979	12
BP	GO:0032092	positive regulation of protein binding	5/348	60/10057	0.0559419	0.460703	ENSGALG00000030904/ENSGALG00000011248/ENSGALG00000031741/ENSGALG00000008113/ENSGALG00000006979	5
BP	GO:2000145	regulation of cell motility	22/348	443/10057	0.0560363	0.460703	ENSGALG00000006598/ENSGALG00000005079/ENSGALG00000001264/ENSGALG00000004974/ENSGALG00000010158/ENSGALG00000000273/ENSGALG00000016885/ENSGALG00000013605/ENSGALG00000003126/ENSGALG00000005295/ENSGALG00000008459/ENSGALG00000036883/ENSGALG00000015377/ENSGALG00000014485/ENSGALG00000031741/ENSGALG00000001419/ENSGALG00000000208/ENSGALG00000002175/ENSGALG00000021611/ENSGALG00000011209/ENSGALG00000012865/…	22
BP	GO:0032233	positive regulation of actin filament bundle assembly	4/348	42/10057	0.0562633	0.460703	ENSGALG00000013605/ENSGALG00000011209/ENSGALG00000004796/ENSGALG00000012865	4
BP	GO:0048477	oogenesis	4/348	42/10057	0.0562633	0.460703	ENSGALG00000010160/ENSGALG00000017159/ENSGALG00000026811/ENSGALG00000011982	4
BP	GO:0048588	developmental cell growth	8/348	120/10057	0.0562928	0.460703	ENSGALG00000001264/ENSGALG00000006488/ENSGALG00000031487/ENSGALG00000012594/ENSGALG00000030534/ENSGALG00000013102/ENSGALG00000008459/ENSGALG00000030162	8
BP	GO:1902903	regulation of supramolecular fiber organization	11/348	185/10057	0.0564347	0.460703	ENSGALG00000004710/ENSGALG00000010158/ENSGALG00000000273/ENSGALG00000000220/ENSGALG00000013605/ENSGALG00000036883/ENSGALG00000015377/ENSGALG00000002016/ENSGALG00000011209/ENSGALG00000004796/ENSGALG00000012865	11
BP	GO:1901698	response to nitrogen compound	20/348	395/10057	0.0566347	0.460703	ENSGALG00000004974/ENSGALG00000041932/ENSGALG00000010158/ENSGALG00000035768/ENSGALG00000012973/ENSGALG00000000273/ENSGALG00000033572/ENSGALG00000013892/ENSGALG00000014516/ENSGALG00000030904/ENSGALG00000012594/ENSGALG00000037603/ENSGALG00000014813/ENSGALG00000012115/ENSGALG00000002016/ENSGALG00000031741/ENSGALG00000010812/ENSGALG00000014773/ENSGALG00000020703/ENSGALG00000040651	20
BP	GO:0016573	histone acetylation	7/348	100/10057	0.0579899	0.460703	ENSGALG00000009287/ENSGALG00000003641/ENSGALG00000016705/ENSGALG00000013793/ENSGALG00000001522/ENSGALG00000039942/ENSGALG00000042418	7
BP	GO:0014065	phosphatidylinositol 3-kinase signaling	6/348	80/10057	0.0582856	0.460703	ENSGALG00000012594/ENSGALG00000003126/ENSGALG00000016837/ENSGALG00000031741/ENSGALG00000001419/ENSGALG00000005505	6
BP	GO:0002009	morphogenesis of an epithelium	16/348	301/10057	0.0584484	0.460703	ENSGALG00000005079/ENSGALG00000042607/ENSGALG00000006488/ENSGALG00000012973/ENSGALG00000017314/ENSGALG00000013102/ENSGALG00000036883/ENSGALG00000015377/ENSGALG00000028423/ENSGALG00000012115/ENSGALG00000031741/ENSGALG00000029652/ENSGALG00000010812/ENSGALG00000015078/ENSGALG00000007254/ENSGALG00000004796	16
BP	GO:0043618	regulation of transcription from RNA polymerase II promoter in response to stress	3/348	26/10057	0.0593399	0.460703	ENSGALG00000010005/ENSGALG00000037603/ENSGALG00000042418	3
BP	GO:0046854	phosphatidylinositol phosphorylation	3/348	26/10057	0.0593399	0.460703	ENSGALG00000015107/ENSGALG00000010680/ENSGALG00000005505	3
BP	GO:0009100	glycoprotein metabolic process	13/348	232/10057	0.0595387	0.460703	ENSGALG00000010975/ENSGALG00000000255/ENSGALG00000013211/ENSGALG00000010744/ENSGALG00000015252/ENSGALG00000008459/ENSGALG00000014878/ENSGALG00000005584/ENSGALG00000028423/ENSGALG00000004033/ENSGALG00000001130/ENSGALG00000037773/ENSGALG00000029102	13
BP	GO:0090092	regulation of transmembrane receptor protein serine/threonine kinase signaling pathway	9/348	143/10057	0.0600186	0.460703	ENSGALG00000036728/ENSGALG00000009873/ENSGALG00000010412/ENSGALG00000010160/ENSGALG00000014686/ENSGALG00000008459/ENSGALG00000001774/ENSGALG00000030988/ENSGALG00000003891	9
BP	GO:0002698	negative regulation of immune effector process	4/348	43/10057	0.0604154	0.460703	ENSGALG00000000273/ENSGALG00000030691/ENSGALG00000037805/ENSGALG00000021611	4
BP	GO:0010771	negative regulation of cell morphogenesis involved in differentiation	4/348	43/10057	0.0604154	0.460703	ENSGALG00000006488/ENSGALG00000010158/ENSGALG00000031487/ENSGALG00000031741	4
BP	GO:1905954	positive regulation of lipid localization	4/348	43/10057	0.0604154	0.460703	ENSGALG00000041687/ENSGALG00000026163/ENSGALG00000017106/ENSGALG00000002016	4
BP	GO:0018393	internal peptidyl-lysine acetylation	7/348	101/10057	0.0605528	0.460703	ENSGALG00000009287/ENSGALG00000003641/ENSGALG00000016705/ENSGALG00000013793/ENSGALG00000001522/ENSGALG00000039942/ENSGALG00000042418	7
BP	GO:0045926	negative regulation of growth	8/348	122/10057	0.0608737	0.460703	ENSGALG00000006488/ENSGALG00000031487/ENSGALG00000010164/ENSGALG00000015258/ENSGALG00000037603/ENSGALG00000008459/ENSGALG00000012115/ENSGALG00000031741	8
BP	GO:0007017	microtubule-based process	21/348	423/10057	0.0611153	0.460703	ENSGALG00000034572/ENSGALG00000010179/ENSGALG00000000273/ENSGALG00000002789/ENSGALG00000000220/ENSGALG00000005302/ENSGALG00000005295/ENSGALG00000012378/ENSGALG00000017314/ENSGALG00000014999/ENSGALG00000036883/ENSGALG00000015377/ENSGALG00000007721/ENSGALG00000031741/ENSGALG00000042418/ENSGALG00000007302/ENSGALG00000002175/ENSGALG00000003526/ENSGALG00000011505/ENSGALG00000045606/ENSGALG00000009483	21
BP	GO:0030833	regulation of actin filament polymerization	6/348	81/10057	0.0612069	0.460703	ENSGALG00000004710/ENSGALG00000010158/ENSGALG00000000273/ENSGALG00000013605/ENSGALG00000002016/ENSGALG00000011209	6
BP	GO:0007346	regulation of mitotic cell cycle	16/348	303/10057	0.0612912	0.460703	ENSGALG00000004710/ENSGALG00000004082/ENSGALG00000010160/ENSGALG00000015051/ENSGALG00000017159/ENSGALG00000016885/ENSGALG00000026811/ENSGALG00000009287/ENSGALG00000005676/ENSGALG00000002469/ENSGALG00000031524/ENSGALG00000004224/ENSGALG00000005710/ENSGALG00000042418/ENSGALG00000002175/ENSGALG00000004796	16
BP	GO:0002520	immune system development	24/348	498/10057	0.0625967	0.460703	ENSGALG00000004974/ENSGALG00000004710/ENSGALG00000003759/ENSGALG00000010005/ENSGALG00000017159/ENSGALG00000007769/ENSGALG00000015959/ENSGALG00000026811/ENSGALG00000026163/ENSGALG00000011248/ENSGALG00000040276/ENSGALG00000002469/ENSGALG00000003641/ENSGALG00000008206/ENSGALG00000004161/ENSGALG00000004224/ENSGALG00000012484/ENSGALG00000013022/ENSGALG00000037805/ENSGALG00000016329/ENSGALG00000012888/…	24
BP	GO:0000185	activation of MAPKKK activity	2/348	12/10057	0.0626757	0.460703	ENSGALG00000016885/ENSGALG00000001419	2
BP	GO:0006312	mitotic recombination	2/348	12/10057	0.0626757	0.460703	ENSGALG00000009491/ENSGALG00000016467	2
BP	GO:0007379	segment specification	2/348	12/10057	0.0626757	0.460703	ENSGALG00000013102/ENSGALG00000015078	2
BP	GO:0019430	removal of superoxide radicals	2/348	12/10057	0.0626757	0.460703	ENSGALG00000012618/ENSGALG00000012200	2
BP	GO:0032232	negative regulation of actin filament bundle assembly	2/348	12/10057	0.0626757	0.460703	ENSGALG00000036883/ENSGALG00000015377	2
BP	GO:0033151	V(D)J recombination	2/348	12/10057	0.0626757	0.460703	ENSGALG00000017159/ENSGALG00000007769	2
BP	GO:0051570	regulation of histone H3-K9 methylation	2/348	12/10057	0.0626757	0.460703	ENSGALG00000012484/ENSGALG00000020557	2
BP	GO:0090136	epithelial cell-cell adhesion	2/348	12/10057	0.0626757	0.460703	ENSGALG00000005079/ENSGALG00000004796	2
BP	GO:1903392	negative regulation of adherens junction organization	2/348	12/10057	0.0626757	0.460703	ENSGALG00000005295/ENSGALG00000015377	2
BP	GO:1903429	regulation of cell maturation	2/348	12/10057	0.0626757	0.460703	ENSGALG00000026811/ENSGALG00000002175	2
BP	GO:2000209	regulation of anoikis	2/348	12/10057	0.0626757	0.460703	ENSGALG00000012594/ENSGALG00000031741	2
BP	GO:2000251	positive regulation of actin cytoskeleton reorganization	2/348	12/10057	0.0626757	0.460703	ENSGALG00000005295/ENSGALG00000004796	2
BP	GO:0034332	adherens junction organization	5/348	62/10057	0.0627504	0.460703	ENSGALG00000005079/ENSGALG00000005295/ENSGALG00000015377/ENSGALG00000031741/ENSGALG00000004796	5
BP	GO:0015711	organic anion transport	13/348	235/10057	0.0645577	0.460703	ENSGALG00000008369/ENSGALG00000015111/ENSGALG00000012594/ENSGALG00000039335/ENSGALG00000015040/ENSGALG00000006871/ENSGALG00000014971/ENSGALG00000026163/ENSGALG00000015055/ENSGALG00000017106/ENSGALG00000002016/ENSGALG00000033638/ENSGALG00000005065	13
BP	GO:0006942	regulation of striated muscle contraction	4/348	44/10057	0.0647256	0.460703	ENSGALG00000032247/ENSGALG00000011982/ENSGALG00000013022/ENSGALG00000010812	4
BP	GO:0016441	posttranscriptional gene silencing	4/348	44/10057	0.0647256	0.460703	ENSGALG00000012973/ENSGALG00000001725/ENSGALG00000012050/ENSGALG00000006068	4
BP	GO:0035194	posttranscriptional gene silencing by RNA	4/348	44/10057	0.0647256	0.460703	ENSGALG00000012973/ENSGALG00000001725/ENSGALG00000012050/ENSGALG00000006068	4
BP	GO:0042990	regulation of transcription factor import into nucleus	4/348	44/10057	0.0647256	0.460703	ENSGALG00000010536/ENSGALG00000002229/ENSGALG00000030691/ENSGALG00000006979	4
BP	GO:0045669	positive regulation of osteoblast differentiation	4/348	44/10057	0.0647256	0.460703	ENSGALG00000003081/ENSGALG00000014686/ENSGALG00000040276/ENSGALG00000008459	4
BP	GO:0050772	positive regulation of axonogenesis	4/348	44/10057	0.0647256	0.460703	ENSGALG00000012594/ENSGALG00000008459/ENSGALG00000011309/ENSGALG00000012865	4
BP	GO:0008347	glial cell migration	3/348	27/10057	0.0651106	0.460703	ENSGALG00000044675/ENSGALG00000031741/ENSGALG00000001419	3
BP	GO:0002768	immune response-regulating cell surface receptor signaling pathway	6/348	83/10057	0.0673059	0.460703	ENSGALG00000000273/ENSGALG00000026811/ENSGALG00000011248/ENSGALG00000021611/ENSGALG00000012865/ENSGALG00000006979	6
BP	GO:0002071	glandular epithelial cell maturation	1/348	2/10057	0.0680115	0.460703	ENSGALG00000010179	1
BP	GO:0002337	B-1a B cell differentiation	1/348	2/10057	0.0680115	0.460703	ENSGALG00000011248	1
BP	GO:0002536	respiratory burst involved in inflammatory response	1/348	2/10057	0.0680115	0.460703	ENSGALG00000037805	1
BP	GO:0003011	involuntary skeletal muscle contraction	1/348	2/10057	0.0680115	0.460703	ENSGALG00000017106	1
BP	GO:0003050	regulation of systemic arterial blood pressure by atrial natriuretic peptide	1/348	2/10057	0.0680115	0.460703	ENSGALG00000014144	1
BP	GO:0006478	peptidyl-tyrosine sulfation	1/348	2/10057	0.0680115	0.460703	ENSGALG00000002598	1
BP	GO:0006680	glucosylceramide catabolic process	1/348	2/10057	0.0680115	0.460703	ENSGALG00000002016	1
BP	GO:0007089	traversing start control point of mitotic cell cycle	1/348	2/10057	0.0680115	0.460703	ENSGALG00000031524	1
BP	GO:0007172	signal complex assembly	1/348	2/10057	0.0680115	0.460703	ENSGALG00000031741	1
BP	GO:0007262	STAT protein import into nucleus	1/348	2/10057	0.0680115	0.460703	ENSGALG00000003126	1
BP	GO:0010025	wax biosynthetic process	1/348	2/10057	0.0680115	0.460703	ENSGALG00000017291	1
BP	GO:0010166	wax metabolic process	1/348	2/10057	0.0680115	0.460703	ENSGALG00000017291	1
BP	GO:0010767	regulation of transcription from RNA polymerase II promoter in response to UV-induced DNA damage	1/348	2/10057	0.0680115	0.460703	ENSGALG00000042418	1
BP	GO:0010908	regulation of heparan sulfate proteoglycan biosynthetic process	1/348	2/10057	0.0680115	0.460703	ENSGALG00000029102	1
BP	GO:0010909	positive regulation of heparan sulfate proteoglycan biosynthetic process	1/348	2/10057	0.0680115	0.460703	ENSGALG00000029102	1
BP	GO:0010992	ubiquitin homeostasis	1/348	2/10057	0.0680115	0.460703	ENSGALG00000038924	1
BP	GO:0016128	phytosteroid metabolic process	1/348	2/10057	0.0680115	0.460703	ENSGALG00000016665	1
BP	GO:0016129	phytosteroid biosynthetic process	1/348	2/10057	0.0680115	0.460703	ENSGALG00000016665	1
BP	GO:0021551	central nervous system morphogenesis	1/348	2/10057	0.0680115	0.460703	ENSGALG00000003126	1
BP	GO:0021693	cerebellar Purkinje cell layer structural organization	1/348	2/10057	0.0680115	0.460703	ENSGALG00000002175	1
BP	GO:0021698	cerebellar cortex structural organization	1/348	2/10057	0.0680115	0.460703	ENSGALG00000002175	1
BP	GO:0021934	hindbrain tangential cell migration	1/348	2/10057	0.0680115	0.460703	ENSGALG00000001264	1
BP	GO:0021997	neural plate axis specification	1/348	2/10057	0.0680115	0.460703	ENSGALG00000017314	1
BP	GO:0023021	termination of signal transduction	1/348	2/10057	0.0680115	0.460703	ENSGALG00000002016	1
BP	GO:0030202	heparin metabolic process	1/348	2/10057	0.0680115	0.460703	ENSGALG00000028423	1
BP	GO:0032055	negative regulation of translation in response to stress	1/348	2/10057	0.0680115	0.460703	ENSGALG00000037603	1
BP	GO:0032915	positive regulation of transforming growth factor beta2 production	1/348	2/10057	0.0680115	0.460703	ENSGALG00000009287	1
BP	GO:0033624	negative regulation of integrin activation	1/348	2/10057	0.0680115	0.460703	ENSGALG00000002175	1
BP	GO:0034112	positive regulation of homotypic cell-cell adhesion	1/348	2/10057	0.0680115	0.460703	ENSGALG00000026163	1
BP	GO:0034201	response to oleic acid	1/348	2/10057	0.0680115	0.460703	ENSGALG00000040418	1
BP	GO:0034402	recruitment of 3'-end processing factors to RNA polymerase II holoenzyme complex	1/348	2/10057	0.0680115	0.460703	ENSGALG00000002469	1
BP	GO:0035583	sequestering of TGFbeta in extracellular matrix	1/348	2/10057	0.0680115	0.460703	ENSGALG00000014686	1
BP	GO:0035600	tRNA methylthiolation	1/348	2/10057	0.0680115	0.460703	ENSGALG00000012677	1
BP	GO:0036091	positive regulation of transcription from RNA polymerase II promoter in response to oxidative stress	1/348	2/10057	0.0680115	0.460703	ENSGALG00000037603	1
BP	GO:0036324	vascular endothelial growth factor receptor-2 signaling pathway	1/348	2/10057	0.0680115	0.460703	ENSGALG00000001419	1
BP	GO:0036518	chemorepulsion of dopaminergic neuron axon	1/348	2/10057	0.0680115	0.460703	ENSGALG00000006488	1
BP	GO:0038001	paracrine signaling	1/348	2/10057	0.0680115	0.460703	ENSGALG00000026163	1
BP	GO:0038028	insulin receptor signaling pathway via phosphatidylinositol 3-kinase	1/348	2/10057	0.0680115	0.460703	ENSGALG00000000273	1
BP	GO:0038095	Fc-epsilon receptor signaling pathway	1/348	2/10057	0.0680115	0.460703	ENSGALG00000000273	1
BP	GO:0043396	corticotropin-releasing hormone secretion	1/348	2/10057	0.0680115	0.460703	ENSGALG00000026163	1
BP	GO:0043397	regulation of corticotropin-releasing hormone secretion	1/348	2/10057	0.0680115	0.460703	ENSGALG00000026163	1
BP	GO:0044107	cellular alcohol metabolic process	1/348	2/10057	0.0680115	0.460703	ENSGALG00000016665	1
BP	GO:0044108	cellular alcohol biosynthetic process	1/348	2/10057	0.0680115	0.460703	ENSGALG00000016665	1
BP	GO:0046069	cGMP catabolic process	1/348	2/10057	0.0680115	0.460703	ENSGALG00000011982	1
BP	GO:0048633	positive regulation of skeletal muscle tissue growth	1/348	2/10057	0.0680115	0.460703	ENSGALG00000009096	1
BP	GO:0050859	negative regulation of B cell receptor signaling pathway	1/348	2/10057	0.0680115	0.460703	ENSGALG00000011248	1
BP	GO:0051389	inactivation of MAPKK activity	1/348	2/10057	0.0680115	0.460703	ENSGALG00000040651	1
BP	GO:0051490	negative regulation of filopodium assembly	1/348	2/10057	0.0680115	0.460703	ENSGALG00000002016	1
BP	GO:0051695	actin filament uncapping	1/348	2/10057	0.0680115	0.460703	ENSGALG00000013605	1
BP	GO:0052055	modulation by symbiont of host molecular function	1/348	2/10057	0.0680115	0.460703	ENSGALG00000016946	1
BP	GO:0052203	modulation of catalytic activity in other organism involved in symbiotic interaction	1/348	2/10057	0.0680115	0.460703	ENSGALG00000016946	1
BP	GO:0052422	modulation by host of symbiont catalytic activity	1/348	2/10057	0.0680115	0.460703	ENSGALG00000016946	1
BP	GO:0060264	regulation of respiratory burst involved in inflammatory response	1/348	2/10057	0.0680115	0.460703	ENSGALG00000037805	1
BP	GO:0060266	negative regulation of respiratory burst involved in inflammatory response	1/348	2/10057	0.0680115	0.460703	ENSGALG00000037805	1
BP	GO:0060331	negative regulation of response to interferon-gamma	1/348	2/10057	0.0680115	0.460703	ENSGALG00000004974	1
BP	GO:0060336	negative regulation of interferon-gamma-mediated signaling pathway	1/348	2/10057	0.0680115	0.460703	ENSGALG00000004974	1
BP	GO:0060368	regulation of Fc receptor mediated stimulatory signaling pathway	1/348	2/10057	0.0680115	0.460703	ENSGALG00000021611	1
BP	GO:0060523	prostate epithelial cord elongation	1/348	2/10057	0.0680115	0.460703	ENSGALG00000012973	1
BP	GO:0060903	positive regulation of meiosis I	1/348	2/10057	0.0680115	0.460703	ENSGALG00000010160	1
BP	GO:0061032	visceral serous pericardium development	1/348	2/10057	0.0680115	0.460703	ENSGALG00000012115	1
BP	GO:0061091	regulation of phospholipid translocation	1/348	2/10057	0.0680115	0.460703	ENSGALG00000017106	1
BP	GO:0061092	positive regulation of phospholipid translocation	1/348	2/10057	0.0680115	0.460703	ENSGALG00000017106	1
BP	GO:0061502	early endosome to recycling endosome transport	1/348	2/10057	0.0680115	0.460703	ENSGALG00000006598	1
BP	GO:0070317	negative regulation of G0 to G1 transition	1/348	2/10057	0.0680115	0.460703	ENSGALG00000001419	1
BP	GO:0070494	regulation of thrombin-activated receptor signaling pathway	1/348	2/10057	0.0680115	0.460703	ENSGALG00000036883	1
BP	GO:0070495	negative regulation of thrombin-activated receptor signaling pathway	1/348	2/10057	0.0680115	0.460703	ENSGALG00000036883	1
BP	GO:0070634	transepithelial ammonium transport	1/348	2/10057	0.0680115	0.460703	ENSGALG00000014690	1
BP	GO:0071335	hair follicle cell proliferation	1/348	2/10057	0.0680115	0.460703	ENSGALG00000004796	1
BP	GO:0071336	regulation of hair follicle cell proliferation	1/348	2/10057	0.0680115	0.460703	ENSGALG00000004796	1
BP	GO:0071338	positive regulation of hair follicle cell proliferation	1/348	2/10057	0.0680115	0.460703	ENSGALG00000004796	1
BP	GO:0071474	cellular hyperosmotic response	1/348	2/10057	0.0680115	0.460703	ENSGALG00000031890	1
BP	GO:0071812	positive regulation of fever generation by positive regulation of prostaglandin secretion	1/348	2/10057	0.0680115	0.460703	ENSGALG00000026163	1
BP	GO:0071848	positive regulation of ERK1 and ERK2 cascade via TNFSF11-mediated signaling	1/348	2/10057	0.0680115	0.460703	ENSGALG00000026163	1
BP	GO:0072368	regulation of lipid transport by negative regulation of transcription from RNA polymerase II promoter	1/348	2/10057	0.0680115	0.460703	ENSGALG00000041687	1
BP	GO:0072425	signal transduction involved in G2 DNA damage checkpoint	1/348	2/10057	0.0680115	0.460703	ENSGALG00000017159	1
BP	GO:0072434	signal transduction involved in mitotic G2 DNA damage checkpoint	1/348	2/10057	0.0680115	0.460703	ENSGALG00000017159	1
BP	GO:0090154	positive regulation of sphingolipid biosynthetic process	1/348	2/10057	0.0680115	0.460703	ENSGALG00000002016	1
BP	GO:0097694	establishment of RNA localization to telomere	1/348	2/10057	0.0680115	0.460703	ENSGALG00000017159	1
BP	GO:0098907	regulation of SA node cell action potential	1/348	2/10057	0.0680115	0.460703	ENSGALG00000010812	1
BP	GO:0098910	regulation of atrial cardiac muscle cell action potential	1/348	2/10057	0.0680115	0.460703	ENSGALG00000010812	1
BP	GO:0098912	membrane depolarization during atrial cardiac muscle cell action potential	1/348	2/10057	0.0680115	0.460703	ENSGALG00000013022	1
BP	GO:1900113	negative regulation of histone H3-K9 trimethylation	1/348	2/10057	0.0680115	0.460703	ENSGALG00000020557	1
BP	GO:1900223	positive regulation of beta-amyloid clearance	1/348	2/10057	0.0680115	0.460703	ENSGALG00000030904	1
BP	GO:1902603	carnitine transmembrane transport	1/348	2/10057	0.0680115	0.460703	ENSGALG00000015055	1
BP	GO:1902731	negative regulation of chondrocyte proliferation	1/348	2/10057	0.0680115	0.460703	ENSGALG00000008459	1
BP	GO:1902744	negative regulation of lamellipodium organization	1/348	2/10057	0.0680115	0.460703	ENSGALG00000010158	1
BP	GO:1902804	negative regulation of synaptic vesicle transport	1/348	2/10057	0.0680115	0.460703	ENSGALG00000012865	1
BP	GO:1902954	regulation of early endosome to recycling endosome transport	1/348	2/10057	0.0680115	0.460703	ENSGALG00000006598	1
BP	GO:1902962	regulation of metalloendopeptidase activity involved in amyloid precursor protein catabolic process	1/348	2/10057	0.0680115	0.460703	ENSGALG00000006598	1
BP	GO:1902963	negative regulation of metalloendopeptidase activity involved in amyloid precursor protein catabolic process	1/348	2/10057	0.0680115	0.460703	ENSGALG00000006598	1
BP	GO:1902988	neurofibrillary tangle assembly	1/348	2/10057	0.0680115	0.460703	ENSGALG00000006598	1
BP	GO:1902996	regulation of neurofibrillary tangle assembly	1/348	2/10057	0.0680115	0.460703	ENSGALG00000006598	1
BP	GO:1903756	regulation of transcription from RNA polymerase II promoter by histone modification	1/348	2/10057	0.0680115	0.460703	ENSGALG00000039942	1
BP	GO:1903758	negative regulation of transcription from RNA polymerase II promoter by histone modification	1/348	2/10057	0.0680115	0.460703	ENSGALG00000039942	1
BP	GO:1904235	regulation of substrate-dependent cell migration, cell attachment to substrate	1/348	2/10057	0.0680115	0.460703	ENSGALG00000031741	1
BP	GO:1904237	positive regulation of substrate-dependent cell migration, cell attachment to substrate	1/348	2/10057	0.0680115	0.460703	ENSGALG00000031741	1
BP	GO:1904351	negative regulation of protein catabolic process in the vacuole	1/348	2/10057	0.0680115	0.460703	ENSGALG00000045196	1
BP	GO:1904352	positive regulation of protein catabolic process in the vacuole	1/348	2/10057	0.0680115	0.460703	ENSGALG00000030904	1
BP	GO:1904868	telomerase catalytic core complex assembly	1/348	2/10057	0.0680115	0.460703	ENSGALG00000017159	1
BP	GO:1904882	regulation of telomerase catalytic core complex assembly	1/348	2/10057	0.0680115	0.460703	ENSGALG00000017159	1
BP	GO:1904884	positive regulation of telomerase catalytic core complex assembly	1/348	2/10057	0.0680115	0.460703	ENSGALG00000017159	1
BP	GO:1905166	negative regulation of lysosomal protein catabolic process	1/348	2/10057	0.0680115	0.460703	ENSGALG00000045196	1
BP	GO:1990079	cartilage homeostasis	1/348	2/10057	0.0680115	0.460703	ENSGALG00000040276	1
BP	GO:1990145	maintenance of translational fidelity	1/348	2/10057	0.0680115	0.460703	ENSGALG00000012677	1
BP	GO:2000137	negative regulation of cell proliferation involved in heart morphogenesis	1/348	2/10057	0.0680115	0.460703	ENSGALG00000008459	1
BP	GO:2000301	negative regulation of synaptic vesicle exocytosis	1/348	2/10057	0.0680115	0.460703	ENSGALG00000012865	1
BP	GO:2000304	positive regulation of ceramide biosynthetic process	1/348	2/10057	0.0680115	0.460703	ENSGALG00000002016	1
BP	GO:2000813	negative regulation of barbed-end actin filament capping	1/348	2/10057	0.0680115	0.460703	ENSGALG00000013605	1
BP	GO:2001034	positive regulation of double-strand break repair via nonhomologous end joining	1/348	2/10057	0.0680115	0.460703	ENSGALG00000012484	1
BP	GO:2001137	positive regulation of endocytic recycling	1/348	2/10057	0.0680115	0.460703	ENSGALG00000006598	1
BP	GO:2001206	positive regulation of osteoclast development	1/348	2/10057	0.0680115	0.460703	ENSGALG00000026163	1
BP	GO:0051223	regulation of protein transport	20/348	404/10057	0.0680162	0.460703	ENSGALG00000006598/ENSGALG00000010179/ENSGALG00000011680/ENSGALG00000010158/ENSGALG00000041687/ENSGALG00000010412/ENSGALG00000016909/ENSGALG00000010536/ENSGALG00000003126/ENSGALG00000005295/ENSGALG00000013793/ENSGALG00000002229/ENSGALG00000002016/ENSGALG00000030691/ENSGALG00000001419/ENSGALG00000030988/ENSGALG00000011238/ENSGALG00000021611/ENSGALG00000016880/ENSGALG00000006979	20
BP	GO:0006475	internal protein amino acid acetylation	7/348	104/10057	0.0686531	0.461089	ENSGALG00000009287/ENSGALG00000003641/ENSGALG00000016705/ENSGALG00000013793/ENSGALG00000001522/ENSGALG00000039942/ENSGALG00000042418	7
BP	GO:0018394	peptidyl-lysine acetylation	7/348	104/10057	0.0686531	0.461089	ENSGALG00000009287/ENSGALG00000003641/ENSGALG00000016705/ENSGALG00000013793/ENSGALG00000001522/ENSGALG00000039942/ENSGALG00000042418	7
BP	GO:0030509	BMP signaling pathway	7/348	104/10057	0.0686531	0.461089	ENSGALG00000009873/ENSGALG00000040276/ENSGALG00000008459/ENSGALG00000001774/ENSGALG00000010812/ENSGALG00000030988/ENSGALG00000003891	7
BP	GO:0032271	regulation of protein polymerization	7/348	104/10057	0.0686531	0.461089	ENSGALG00000004710/ENSGALG00000010158/ENSGALG00000000273/ENSGALG00000013605/ENSGALG00000036883/ENSGALG00000002016/ENSGALG00000011209	7
BP	GO:0051099	positive regulation of binding	7/348	104/10057	0.0686531	0.461089	ENSGALG00000004974/ENSGALG00000030904/ENSGALG00000011248/ENSGALG00000036883/ENSGALG00000031741/ENSGALG00000008113/ENSGALG00000006979	7
BP	GO:0042632	cholesterol homeostasis	4/348	45/10057	0.0691923	0.463146	ENSGALG00000002182/ENSGALG00000041687/ENSGALG00000003759/ENSGALG00000040418	4
BP	GO:0055092	sterol homeostasis	4/348	45/10057	0.0691923	0.463146	ENSGALG00000002182/ENSGALG00000041687/ENSGALG00000003759/ENSGALG00000040418	4
BP	GO:0040012	regulation of locomotion	23/348	479/10057	0.0695022	0.463686	ENSGALG00000006598/ENSGALG00000005079/ENSGALG00000001264/ENSGALG00000004974/ENSGALG00000006488/ENSGALG00000010158/ENSGALG00000000273/ENSGALG00000016885/ENSGALG00000013605/ENSGALG00000003126/ENSGALG00000005295/ENSGALG00000008459/ENSGALG00000036883/ENSGALG00000015377/ENSGALG00000014485/ENSGALG00000031741/ENSGALG00000001419/ENSGALG00000000208/ENSGALG00000002175/ENSGALG00000021611/ENSGALG00000011209/…	23
BP	GO:0017038	protein import	11/348	192/10057	0.069704	0.463686	ENSGALG00000036001/ENSGALG00000010158/ENSGALG00000010412/ENSGALG00000010536/ENSGALG00000003126/ENSGALG00000002229/ENSGALG00000002016/ENSGALG00000030691/ENSGALG00000001419/ENSGALG00000030988/ENSGALG00000006979	11
BP	GO:0003300	cardiac muscle hypertrophy	3/348	28/10057	0.0711285	0.463686	ENSGALG00000008349/ENSGALG00000011982/ENSGALG00000010812	3
BP	GO:0050771	negative regulation of axonogenesis	3/348	28/10057	0.0711285	0.463686	ENSGALG00000006488/ENSGALG00000031487/ENSGALG00000031741	3
BP	GO:0071715	icosanoid transport	3/348	28/10057	0.0711285	0.463686	ENSGALG00000006871/ENSGALG00000026163/ENSGALG00000005065	3
BP	GO:1901571	fatty acid derivative transport	3/348	28/10057	0.0711285	0.463686	ENSGALG00000006871/ENSGALG00000026163/ENSGALG00000005065	3
BP	GO:1903313	positive regulation of mRNA metabolic process	3/348	28/10057	0.0711285	0.463686	ENSGALG00000001725/ENSGALG00000013911/ENSGALG00000002469	3
BP	GO:0007249	I-kappaB kinase/NF-kappaB signaling	9/348	148/10057	0.0712682	0.463686	ENSGALG00000012973/ENSGALG00000003759/ENSGALG00000016909/ENSGALG00000010536/ENSGALG00000026163/ENSGALG00000002229/ENSGALG00000030691/ENSGALG00000007845/ENSGALG00000001419	9
BP	GO:0048639	positive regulation of developmental growth	7/348	105/10057	0.0714908	0.463686	ENSGALG00000012594/ENSGALG00000030534/ENSGALG00000003126/ENSGALG00000008459/ENSGALG00000017106/ENSGALG00000031890/ENSGALG00000009096	7
BP	GO:0051347	positive regulation of transferase activity	18/348	358/10057	0.0717661	0.463686	ENSGALG00000006598/ENSGALG00000006219/ENSGALG00000016633/ENSGALG00000004082/ENSGALG00000013892/ENSGALG00000016885/ENSGALG00000026163/ENSGALG00000011982/ENSGALG00000002016/ENSGALG00000031741/ENSGALG00000001419/ENSGALG00000006655/ENSGALG00000030162/ENSGALG00000002175/ENSGALG00000029145/ENSGALG00000004796/ENSGALG00000014078/ENSGALG00000012865	18
BP	GO:0003323	type B pancreatic cell development	2/348	13/10057	0.0724217	0.463686	ENSGALG00000010179/ENSGALG00000013793	2
BP	GO:0007097	nuclear migration	2/348	13/10057	0.0724217	0.463686	ENSGALG00000031741/ENSGALG00000004796	2
BP	GO:0010460	positive regulation of heart rate	2/348	13/10057	0.0724217	0.463686	ENSGALG00000012200/ENSGALG00000010812	2
BP	GO:0010738	regulation of protein kinase A signaling	2/348	13/10057	0.0724217	0.463686	ENSGALG00000000264/ENSGALG00000011537	2
BP	GO:0010742	macrophage derived foam cell differentiation	2/348	13/10057	0.0724217	0.463686	ENSGALG00000004974/ENSGALG00000039099	2
BP	GO:0015012	heparan sulfate proteoglycan biosynthetic process	2/348	13/10057	0.0724217	0.463686	ENSGALG00000028423/ENSGALG00000029102	2
BP	GO:0032228	regulation of synaptic transmission, GABAergic	2/348	13/10057	0.0724217	0.463686	ENSGALG00000011248/ENSGALG00000008113	2
BP	GO:0040023	establishment of nucleus localization	2/348	13/10057	0.0724217	0.463686	ENSGALG00000031741/ENSGALG00000004796	2
BP	GO:0048147	negative regulation of fibroblast proliferation	2/348	13/10057	0.0724217	0.463686	ENSGALG00000002469/ENSGALG00000001419	2
BP	GO:0050884	neuromuscular process controlling posture	2/348	13/10057	0.0724217	0.463686	ENSGALG00000017106/ENSGALG00000012200	2
BP	GO:0055094	response to lipoprotein particle	2/348	13/10057	0.0724217	0.463686	ENSGALG00000004974/ENSGALG00000041687	2
BP	GO:0071450	cellular response to oxygen radical	2/348	13/10057	0.0724217	0.463686	ENSGALG00000012618/ENSGALG00000012200	2
BP	GO:0071451	cellular response to superoxide	2/348	13/10057	0.0724217	0.463686	ENSGALG00000012618/ENSGALG00000012200	2
BP	GO:0072488	ammonium transmembrane transport	2/348	13/10057	0.0724217	0.463686	ENSGALG00000014690/ENSGALG00000015055	2
BP	GO:0090077	foam cell differentiation	2/348	13/10057	0.0724217	0.463686	ENSGALG00000004974/ENSGALG00000039099	2
BP	GO:0090322	regulation of superoxide metabolic process	2/348	13/10057	0.0724217	0.463686	ENSGALG00000002016/ENSGALG00000012200	2
BP	GO:1904646	cellular response to beta-amyloid	2/348	13/10057	0.0724217	0.463686	ENSGALG00000030904/ENSGALG00000040651	2
BP	GO:0016311	dephosphorylation	14/348	263/10057	0.0727431	0.464994	ENSGALG00000002579/ENSGALG00000005470/ENSGALG00000009805/ENSGALG00000015531/ENSGALG00000002229/ENSGALG00000003265/ENSGALG00000002016/ENSGALG00000030691/ENSGALG00000022909/ENSGALG00000005710/ENSGALG00000030162/ENSGALG00000012888/ENSGALG00000009096/ENSGALG00000006979	14
BP	GO:0045598	regulation of fat cell differentiation	5/348	65/10057	0.0737996	0.469707	ENSGALG00000036728/ENSGALG00000003759/ENSGALG00000010412/ENSGALG00000033572/ENSGALG00000003498	5
BP	GO:0046632	alpha-beta T cell differentiation	4/348	46/10057	0.0738135	0.469707	ENSGALG00000003759/ENSGALG00000007769/ENSGALG00000026811/ENSGALG00000012865	4
BP	GO:0032535	regulation of cellular component size	11/348	194/10057	0.0738347	0.469707	ENSGALG00000001264/ENSGALG00000006488/ENSGALG00000004710/ENSGALG00000010158/ENSGALG00000031487/ENSGALG00000000273/ENSGALG00000012594/ENSGALG00000013605/ENSGALG00000008459/ENSGALG00000002016/ENSGALG00000011209	11
BP	GO:0043401	steroid hormone mediated signaling pathway	7/348	106/10057	0.0743974	0.472531	ENSGALG00000002182/ENSGALG00000004974/ENSGALG00000012973/ENSGALG00000003759/ENSGALG00000011327/ENSGALG00000027907/ENSGALG00000013793	7
BP	GO:0060249	anatomical structure homeostasis	11/348	195/10057	0.0759573	0.481669	ENSGALG00000016633/ENSGALG00000010005/ENSGALG00000017159/ENSGALG00000026163/ENSGALG00000040276/ENSGALG00000010879/ENSGALG00000014813/ENSGALG00000014485/ENSGALG00000012484/ENSGALG00000016467/ENSGALG00000009096	11
BP	GO:0009267	cellular response to starvation	6/348	86/10057	0.0770942	0.485313	ENSGALG00000041687/ENSGALG00000013892/ENSGALG00000037603/ENSGALG00000016885/ENSGALG00000002798/ENSGALG00000008459	6
BP	GO:0002366	leukocyte activation involved in immune response	7/348	107/10057	0.0773728	0.485313	ENSGALG00000000273/ENSGALG00000003759/ENSGALG00000007769/ENSGALG00000026811/ENSGALG00000011248/ENSGALG00000012484/ENSGALG00000021611	7
BP	GO:0031102	neuron projection regeneration	3/348	29/10057	0.0773864	0.485313	ENSGALG00000044675/ENSGALG00000016885/ENSGALG00000012865	3
BP	GO:0043620	regulation of DNA-templated transcription in response to stress	3/348	29/10057	0.0773864	0.485313	ENSGALG00000010005/ENSGALG00000037603/ENSGALG00000042418	3
BP	GO:0045599	negative regulation of fat cell differentiation	3/348	29/10057	0.0773864	0.485313	ENSGALG00000003759/ENSGALG00000010412/ENSGALG00000033572	3
BP	GO:0046626	regulation of insulin receptor signaling pathway	3/348	29/10057	0.0773864	0.485313	ENSGALG00000010158/ENSGALG00000002016/ENSGALG00000020703	3
BP	GO:0048678	response to axon injury	3/348	29/10057	0.0773864	0.485313	ENSGALG00000044675/ENSGALG00000016885/ENSGALG00000012865	3
BP	GO:0042991	transcription factor import into nucleus	4/348	47/10057	0.0785873	0.49051	ENSGALG00000010536/ENSGALG00000002229/ENSGALG00000030691/ENSGALG00000006979	4
BP	GO:0009895	negative regulation of catabolic process	8/348	129/10057	0.0787087	0.49051	ENSGALG00000015693/ENSGALG00000005872/ENSGALG00000045196/ENSGALG00000035281/ENSGALG00000001419/ENSGALG00000029652/ENSGALG00000016880/ENSGALG00000009096	8
BP	GO:0051495	positive regulation of cytoskeleton organization	8/348	129/10057	0.0787087	0.49051	ENSGALG00000034572/ENSGALG00000000273/ENSGALG00000013605/ENSGALG00000005295/ENSGALG00000036883/ENSGALG00000011209/ENSGALG00000004796/ENSGALG00000012865	8
BP	GO:0071383	cellular response to steroid hormone stimulus	8/348	129/10057	0.0787087	0.49051	ENSGALG00000002182/ENSGALG00000004974/ENSGALG00000032247/ENSGALG00000012973/ENSGALG00000003759/ENSGALG00000011327/ENSGALG00000027907/ENSGALG00000013793	8
BP	GO:0051960	regulation of nervous system development	23/348	487/10057	0.0800402	0.492176	ENSGALG00000006598/ENSGALG00000001264/ENSGALG00000008263/ENSGALG00000006488/ENSGALG00000005470/ENSGALG00000000255/ENSGALG00000010158/ENSGALG00000031487/ENSGALG00000012594/ENSGALG00000030534/ENSGALG00000016885/ENSGALG00000003126/ENSGALG00000013102/ENSGALG00000008459/ENSGALG00000017106/ENSGALG00000005713/ENSGALG00000034967/ENSGALG00000031741/ENSGALG00000001419/ENSGALG00000002175/ENSGALG00000011309/…	23
BP	GO:0006941	striated muscle contraction	6/348	87/10057	0.0805268	0.492176	ENSGALG00000032247/ENSGALG00000011982/ENSGALG00000014813/ENSGALG00000017106/ENSGALG00000013022/ENSGALG00000010812	6
BP	GO:0002764	immune response-regulating signaling pathway	9/348	152/10057	0.0811532	0.492176	ENSGALG00000012973/ENSGALG00000000273/ENSGALG00000026811/ENSGALG00000011248/ENSGALG00000001419/ENSGALG00000014773/ENSGALG00000021611/ENSGALG00000012865/ENSGALG00000006979	9
BP	GO:0007173	epidermal growth factor receptor signaling pathway	5/348	67/10057	0.0817167	0.492176	ENSGALG00000000273/ENSGALG00000000950/ENSGALG00000031741/ENSGALG00000014773/ENSGALG00000030162	5
BP	GO:0046824	positive regulation of nucleocytoplasmic transport	5/348	67/10057	0.0817167	0.492176	ENSGALG00000010158/ENSGALG00000003126/ENSGALG00000002016/ENSGALG00000030988/ENSGALG00000006979	5
BP	GO:0000578	embryonic axis specification	2/348	14/10057	0.0826162	0.492176	ENSGALG00000017314/ENSGALG00000013102	2
BP	GO:0030859	polarized epithelial cell differentiation	2/348	14/10057	0.0826162	0.492176	ENSGALG00000029652/ENSGALG00000004796	2
BP	GO:0032925	regulation of activin receptor signaling pathway	2/348	14/10057	0.0826162	0.492176	ENSGALG00000009873/ENSGALG00000010160	2
BP	GO:0035428	hexose transmembrane transport	2/348	14/10057	0.0826162	0.492176	ENSGALG00000015035/ENSGALG00000014971	2
BP	GO:0055078	sodium ion homeostasis	2/348	14/10057	0.0826162	0.492176	ENSGALG00000032247/ENSGALG00000014144	2
BP	GO:1901889	negative regulation of cell junction assembly	2/348	14/10057	0.0826162	0.492176	ENSGALG00000005295/ENSGALG00000015377	2
BP	GO:1904659	glucose transmembrane transport	2/348	14/10057	0.0826162	0.492176	ENSGALG00000015035/ENSGALG00000014971	2
BP	GO:1905950	monosaccharide transmembrane transport	2/348	14/10057	0.0826162	0.492176	ENSGALG00000015035/ENSGALG00000014971	2
BP	GO:2000114	regulation of establishment of cell polarity	2/348	14/10057	0.0826162	0.492176	ENSGALG00000010158/ENSGALG00000005295	2
BP	GO:1902582	single-organism intracellular transport	19/348	390/10057	0.0834554	0.492176	ENSGALG00000036001/ENSGALG00000007268/ENSGALG00000010158/ENSGALG00000000273/ENSGALG00000010412/ENSGALG00000031450/ENSGALG00000010536/ENSGALG00000003126/ENSGALG00000002229/ENSGALG00000002016/ENSGALG00000007721/ENSGALG00000030691/ENSGALG00000001419/ENSGALG00000029652/ENSGALG00000030988/ENSGALG00000001157/ENSGALG00000021611/ENSGALG00000012865/ENSGALG00000006979	19
BP	GO:0014896	muscle hypertrophy	3/348	30/10057	0.0838765	0.492176	ENSGALG00000008349/ENSGALG00000011982/ENSGALG00000010812	3
BP	GO:0014897	striated muscle hypertrophy	3/348	30/10057	0.0838765	0.492176	ENSGALG00000008349/ENSGALG00000011982/ENSGALG00000010812	3
BP	GO:0034198	cellular response to amino acid starvation	3/348	30/10057	0.0838765	0.492176	ENSGALG00000013892/ENSGALG00000037603/ENSGALG00000002798	3
BP	GO:0072583	clathrin-dependent endocytosis	3/348	30/10057	0.0838765	0.492176	ENSGALG00000015959/ENSGALG00000029652/ENSGALG00000001157	3
BP	GO:0009894	regulation of catabolic process	20/348	415/10057	0.0839438	0.492176	ENSGALG00000006598/ENSGALG00000006219/ENSGALG00000041687/ENSGALG00000001725/ENSGALG00000030904/ENSGALG00000015693/ENSGALG00000017159/ENSGALG00000037603/ENSGALG00000010536/ENSGALG00000005872/ENSGALG00000013911/ENSGALG00000045196/ENSGALG00000035281/ENSGALG00000002016/ENSGALG00000031741/ENSGALG00000001419/ENSGALG00000029652/ENSGALG00000016880/ENSGALG00000004796/ENSGALG00000009096	20
BP	GO:0008217	regulation of blood pressure	6/348	88/10057	0.0840438	0.492176	ENSGALG00000004974/ENSGALG00000032247/ENSGALG00000014144/ENSGALG00000008663/ENSGALG00000008459/ENSGALG00000012200	6
BP	GO:0008645	hexose transport	5/348	68/10057	0.0858382	0.492176	ENSGALG00000015035/ENSGALG00000033572/ENSGALG00000037603/ENSGALG00000014971/ENSGALG00000012865	5
BP	GO:0010927	cellular component assembly involved in morphogenesis	5/348	68/10057	0.0858382	0.492176	ENSGALG00000004710/ENSGALG00000031565/ENSGALG00000038678/ENSGALG00000007769/ENSGALG00000015377	5
BP	GO:0015758	glucose transport	5/348	68/10057	0.0858382	0.492176	ENSGALG00000015035/ENSGALG00000033572/ENSGALG00000037603/ENSGALG00000014971/ENSGALG00000012865	5
BP	GO:0030510	regulation of BMP signaling pathway	5/348	68/10057	0.0858382	0.492176	ENSGALG00000009873/ENSGALG00000008459/ENSGALG00000001774/ENSGALG00000030988/ENSGALG00000003891	5
BP	GO:0000075	cell cycle checkpoint	7/348	110/10057	0.0867108	0.492176	ENSGALG00000004082/ENSGALG00000017159/ENSGALG00000009287/ENSGALG00000035281/ENSGALG00000013793/ENSGALG00000004224/ENSGALG00000042418	7
BP	GO:0009101	glycoprotein biosynthetic process	11/348	200/10057	0.0871459	0.492176	ENSGALG00000010975/ENSGALG00000013211/ENSGALG00000010744/ENSGALG00000015252/ENSGALG00000008459/ENSGALG00000005584/ENSGALG00000028423/ENSGALG00000004033/ENSGALG00000001130/ENSGALG00000037773/ENSGALG00000029102	11
BP	GO:0051403	stress-activated MAPK cascade	8/348	132/10057	0.0872149	0.492176	ENSGALG00000004082/ENSGALG00000013892/ENSGALG00000026163/ENSGALG00000039099/ENSGALG00000001419/ENSGALG00000006655/ENSGALG00000012888/ENSGALG00000040651	8
BP	GO:0090068	positive regulation of cell cycle process	8/348	132/10057	0.0872149	0.492176	ENSGALG00000034572/ENSGALG00000004710/ENSGALG00000010160/ENSGALG00000002469/ENSGALG00000031524/ENSGALG00000001419/ENSGALG00000002175/ENSGALG00000004796	8
BP	GO:0050865	regulation of cell activation	13/348	247/10057	0.0874034	0.492176	ENSGALG00000000273/ENSGALG00000003759/ENSGALG00000017159/ENSGALG00000026811/ENSGALG00000026163/ENSGALG00000011982/ENSGALG00000034188/ENSGALG00000036490/ENSGALG00000002016/ENSGALG00000004224/ENSGALG00000012484/ENSGALG00000021611/ENSGALG00000012865	13
BP	GO:0001738	morphogenesis of a polarized epithelium	4/348	49/10057	0.0885832	0.492176	ENSGALG00000006488/ENSGALG00000029652/ENSGALG00000015078/ENSGALG00000004796	4
BP	GO:0031016	pancreas development	4/348	49/10057	0.0885832	0.492176	ENSGALG00000002182/ENSGALG00000010179/ENSGALG00000013793/ENSGALG00000011238	4
BP	GO:0070201	regulation of establishment of protein localization	20/348	418/10057	0.0886838	0.492176	ENSGALG00000006598/ENSGALG00000010179/ENSGALG00000011680/ENSGALG00000010158/ENSGALG00000041687/ENSGALG00000010412/ENSGALG00000016909/ENSGALG00000010536/ENSGALG00000003126/ENSGALG00000005295/ENSGALG00000013793/ENSGALG00000002229/ENSGALG00000002016/ENSGALG00000030691/ENSGALG00000001419/ENSGALG00000030988/ENSGALG00000011238/ENSGALG00000021611/ENSGALG00000016880/ENSGALG00000006979	20
BP	GO:0007265	Ras protein signal transduction	11/348	201/10057	0.089499	0.492176	ENSGALG00000010158/ENSGALG00000009825/ENSGALG00000005237/ENSGALG00000015428/ENSGALG00000004273/ENSGALG00000036883/ENSGALG00000005042/ENSGALG00000001419/ENSGALG00000001157/ENSGALG00000002175/ENSGALG00000021611	11
BP	GO:0040029	regulation of gene expression, epigenetic	7/348	111/10057	0.0899601	0.492176	ENSGALG00000012973/ENSGALG00000001725/ENSGALG00000012808/ENSGALG00000012050/ENSGALG00000006068/ENSGALG00000012484/ENSGALG00000042418	7
BP	GO:0031532	actin cytoskeleton reorganization	5/348	69/10057	0.0900668	0.492176	ENSGALG00000000273/ENSGALG00000009158/ENSGALG00000016720/ENSGALG00000005295/ENSGALG00000004796	5
BP	GO:0090398	cellular senescence	3/348	31/10057	0.0905911	0.492176	ENSGALG00000003641/ENSGALG00000002016/ENSGALG00000016467	3
BP	GO:1903051	negative regulation of proteolysis involved in cellular protein catabolic process	3/348	31/10057	0.0905911	0.492176	ENSGALG00000035281/ENSGALG00000029652/ENSGALG00000009096	3
BP	GO:0090288	negative regulation of cellular response to growth factor stimulus	6/348	90/10057	0.0913292	0.492176	ENSGALG00000036728/ENSGALG00000009873/ENSGALG00000042400/ENSGALG00000014686/ENSGALG00000001419/ENSGALG00000030988	6
BP	GO:1903828	negative regulation of cellular protein localization	6/348	90/10057	0.0913292	0.492176	ENSGALG00000010412/ENSGALG00000010536/ENSGALG00000002229/ENSGALG00000030691/ENSGALG00000001419/ENSGALG00000016880	6
BP	GO:0051090	regulation of sequence-specific DNA binding transcription factor activity	11/348	202/10057	0.0918907	0.492176	ENSGALG00000004974/ENSGALG00000012973/ENSGALG00000000273/ENSGALG00000007750/ENSGALG00000009287/ENSGALG00000026163/ENSGALG00000007307/ENSGALG00000013793/ENSGALG00000001419/ENSGALG00000006655/ENSGALG00000014773	11
BP	GO:0007067	mitotic nuclear division	10/348	179/10057	0.0922799	0.492176	ENSGALG00000034572/ENSGALG00000010160/ENSGALG00000017159/ENSGALG00000031524/ENSGALG00000004224/ENSGALG00000042418/ENSGALG00000002175/ENSGALG00000003526/ENSGALG00000004796/ENSGALG00000045606	10
BP	GO:0000303	response to superoxide	2/348	15/10057	0.0932167	0.492176	ENSGALG00000012618/ENSGALG00000012200	2
BP	GO:0007257	activation of JUN kinase activity	2/348	15/10057	0.0932167	0.492176	ENSGALG00000026163/ENSGALG00000001419	2
BP	GO:0007530	sex determination	2/348	15/10057	0.0932167	0.492176	ENSGALG00000010160/ENSGALG00000012115	2
BP	GO:0032459	regulation of protein oligomerization	2/348	15/10057	0.0932167	0.492176	ENSGALG00000006598/ENSGALG00000038924	2
BP	GO:0033006	regulation of mast cell activation involved in immune response	2/348	15/10057	0.0932167	0.492176	ENSGALG00000000273/ENSGALG00000021611	2
BP	GO:0034110	regulation of homotypic cell-cell adhesion	2/348	15/10057	0.0932167	0.492176	ENSGALG00000026163/ENSGALG00000002016	2
BP	GO:0034219	carbohydrate transmembrane transport	2/348	15/10057	0.0932167	0.492176	ENSGALG00000015035/ENSGALG00000014971	2
BP	GO:0035024	negative regulation of Rho protein signal transduction	2/348	15/10057	0.0932167	0.492176	ENSGALG00000010158/ENSGALG00000036883	2
BP	GO:0035089	establishment of apical/basal cell polarity	2/348	15/10057	0.0932167	0.492176	ENSGALG00000029652/ENSGALG00000004796	2
BP	GO:0043304	regulation of mast cell degranulation	2/348	15/10057	0.0932167	0.492176	ENSGALG00000000273/ENSGALG00000021611	2
BP	GO:0045824	negative regulation of innate immune response	2/348	15/10057	0.0932167	0.492176	ENSGALG00000004974/ENSGALG00000037805	2
BP	GO:0048488	synaptic vesicle endocytosis	2/348	15/10057	0.0932167	0.492176	ENSGALG00000029652/ENSGALG00000001157	2
BP	GO:0048670	regulation of collateral sprouting	2/348	15/10057	0.0932167	0.492176	ENSGALG00000031487/ENSGALG00000012594	2
BP	GO:0061014	positive regulation of mRNA catabolic process	2/348	15/10057	0.0932167	0.492176	ENSGALG00000001725/ENSGALG00000013911	2
BP	GO:0086019	cell-cell signaling involved in cardiac conduction	2/348	15/10057	0.0932167	0.492176	ENSGALG00000013022/ENSGALG00000010812	2
BP	GO:0098901	regulation of cardiac muscle cell action potential	2/348	15/10057	0.0932167	0.492176	ENSGALG00000013022/ENSGALG00000010812	2
BP	GO:1900120	regulation of receptor binding	2/348	15/10057	0.0932167	0.492176	ENSGALG00000011248/ENSGALG00000008113	2
BP	GO:1904645	response to beta-amyloid	2/348	15/10057	0.0932167	0.492176	ENSGALG00000030904/ENSGALG00000040651	2
BP	GO:0043270	positive regulation of ion transport	7/348	112/10057	0.0932773	0.492176	ENSGALG00000042400/ENSGALG00000026163/ENSGALG00000014813/ENSGALG00000008206/ENSGALG00000017106/ENSGALG00000002016/ENSGALG00000010812	7
BP	GO:0071772	response to BMP	7/348	112/10057	0.0932773	0.492176	ENSGALG00000009873/ENSGALG00000040276/ENSGALG00000008459/ENSGALG00000001774/ENSGALG00000010812/ENSGALG00000030988/ENSGALG00000003891	7
BP	GO:0071773	cellular response to BMP stimulus	7/348	112/10057	0.0932773	0.492176	ENSGALG00000009873/ENSGALG00000040276/ENSGALG00000008459/ENSGALG00000001774/ENSGALG00000010812/ENSGALG00000030988/ENSGALG00000003891	7
BP	GO:0030031	cell projection assembly	15/348	298/10057	0.0936574	0.492176	ENSGALG00000034572/ENSGALG00000005079/ENSGALG00000010179/ENSGALG00000005470/ENSGALG00000010158/ENSGALG00000000273/ENSGALG00000010412/ENSGALG00000009048/ENSGALG00000013605/ENSGALG00000005295/ENSGALG00000017314/ENSGALG00000013102/ENSGALG00000002016/ENSGALG00000011209/ENSGALG00000004796	15
BP	GO:0016570	histone modification	14/348	274/10057	0.0939379	0.492176	ENSGALG00000017159/ENSGALG00000009287/ENSGALG00000002469/ENSGALG00000003641/ENSGALG00000016705/ENSGALG00000035281/ENSGALG00000013793/ENSGALG00000002016/ENSGALG00000001522/ENSGALG00000012484/ENSGALG00000039942/ENSGALG00000042418/ENSGALG00000007302/ENSGALG00000020557	14
BP	GO:0015749	monosaccharide transport	5/348	70/10057	0.0944015	0.492176	ENSGALG00000015035/ENSGALG00000033572/ENSGALG00000037603/ENSGALG00000014971/ENSGALG00000012865	5
BP	GO:0031098	stress-activated protein kinase signaling cascade	9/348	157/10057	0.0946212	0.492176	ENSGALG00000004082/ENSGALG00000013892/ENSGALG00000016885/ENSGALG00000026163/ENSGALG00000039099/ENSGALG00000001419/ENSGALG00000006655/ENSGALG00000012888/ENSGALG00000040651	9
BP	GO:0032869	cellular response to insulin stimulus	6/348	91/10057	0.0950964	0.492176	ENSGALG00000004974/ENSGALG00000010158/ENSGALG00000000273/ENSGALG00000014516/ENSGALG00000002016/ENSGALG00000020703	6
BP	GO:0006801	superoxide metabolic process	3/348	32/10057	0.0975217	0.492176	ENSGALG00000012618/ENSGALG00000002016/ENSGALG00000012200	3
BP	GO:0030166	proteoglycan biosynthetic process	3/348	32/10057	0.0975217	0.492176	ENSGALG00000008459/ENSGALG00000028423/ENSGALG00000029102	3
BP	GO:0035019	somatic stem cell population maintenance	3/348	32/10057	0.0975217	0.492176	ENSGALG00000036728/ENSGALG00000014485/ENSGALG00000012865	3
BP	GO:0048286	lung alveolus development	3/348	32/10057	0.0975217	0.492176	ENSGALG00000000255/ENSGALG00000039139/ENSGALG00000008459	3
BP	GO:0051017	actin filament bundle assembly	6/348	92/10057	0.0989459	0.492176	ENSGALG00000013605/ENSGALG00000036883/ENSGALG00000015377/ENSGALG00000011209/ENSGALG00000004796/ENSGALG00000012865	6
BP	GO:0031047	gene silencing by RNA	4/348	51/10057	0.0991591	0.492176	ENSGALG00000012973/ENSGALG00000001725/ENSGALG00000012050/ENSGALG00000006068	4
BP	GO:0002694	regulation of leukocyte activation	12/348	229/10057	0.100226	0.492176	ENSGALG00000000273/ENSGALG00000003759/ENSGALG00000017159/ENSGALG00000026811/ENSGALG00000026163/ENSGALG00000011982/ENSGALG00000034188/ENSGALG00000036490/ENSGALG00000004224/ENSGALG00000012484/ENSGALG00000021611/ENSGALG00000012865	12
BP	GO:0001180	transcription initiation from RNA polymerase I promoter for nuclear large rRNA transcript	1/348	3/10057	0.100267	0.492176	ENSGALG00000041989	1
BP	GO:0001547	antral ovarian follicle growth	1/348	3/10057	0.100267	0.492176	ENSGALG00000012973	1
BP	GO:0001923	B-1 B cell differentiation	1/348	3/10057	0.100267	0.492176	ENSGALG00000011248	1
BP	GO:0002249	lymphocyte anergy	1/348	3/10057	0.100267	0.492176	ENSGALG00000012888	1
BP	GO:0002265	astrocyte activation involved in immune response	1/348	3/10057	0.100267	0.492176	ENSGALG00000030904	1
BP	GO:0002331	pre-B cell allelic exclusion	1/348	3/10057	0.100267	0.492176	ENSGALG00000017159	1
BP	GO:0002667	regulation of T cell anergy	1/348	3/10057	0.100267	0.492176	ENSGALG00000012888	1
BP	GO:0002679	respiratory burst involved in defense response	1/348	3/10057	0.100267	0.492176	ENSGALG00000037805	1
BP	GO:0002870	T cell anergy	1/348	3/10057	0.100267	0.492176	ENSGALG00000012888	1
BP	GO:0002911	regulation of lymphocyte anergy	1/348	3/10057	0.100267	0.492176	ENSGALG00000012888	1
BP	GO:0002943	tRNA dihydrouridine synthesis	1/348	3/10057	0.100267	0.492176	ENSGALG00000003396	1
BP	GO:0003431	growth plate cartilage chondrocyte development	1/348	3/10057	0.100267	0.492176	ENSGALG00000034572	1
BP	GO:0006054	N-acetylneuraminate metabolic process	1/348	3/10057	0.100267	0.492176	ENSGALG00000037773	1
BP	GO:0006678	glucosylceramide metabolic process	1/348	3/10057	0.100267	0.492176	ENSGALG00000002016	1
BP	GO:0006931	substrate-dependent cell migration, cell attachment to substrate	1/348	3/10057	0.100267	0.492176	ENSGALG00000031741	1
BP	GO:0007253	cytoplasmic sequestering of NF-kappaB	1/348	3/10057	0.100267	0.492176	ENSGALG00000010536	1
BP	GO:0007258	JUN phosphorylation	1/348	3/10057	0.100267	0.492176	ENSGALG00000039099	1
BP	GO:0007549	dosage compensation	1/348	3/10057	0.100267	0.492176	ENSGALG00000012808	1
BP	GO:0007595	lactation	1/348	3/10057	0.100267	0.492176	ENSGALG00000003126	1
BP	GO:0010871	negative regulation of receptor biosynthetic process	1/348	3/10057	0.100267	0.492176	ENSGALG00000004974	1
BP	GO:0010887	negative regulation of cholesterol storage	1/348	3/10057	0.100267	0.492176	ENSGALG00000004974	1
BP	GO:0015705	iodide transport	1/348	3/10057	0.100267	0.492176	ENSGALG00000041932	1
BP	GO:0015801	aromatic amino acid transport	1/348	3/10057	0.100267	0.492176	ENSGALG00000015040	1
BP	GO:0031620	regulation of fever generation	1/348	3/10057	0.100267	0.492176	ENSGALG00000026163	1
BP	GO:0031622	positive regulation of fever generation	1/348	3/10057	0.100267	0.492176	ENSGALG00000026163	1
BP	GO:0031652	positive regulation of heat generation	1/348	3/10057	0.100267	0.492176	ENSGALG00000026163	1
BP	GO:0031944	negative regulation of glucocorticoid metabolic process	1/348	3/10057	0.100267	0.492176	ENSGALG00000032247	1
BP	GO:0031947	negative regulation of glucocorticoid biosynthetic process	1/348	3/10057	0.100267	0.492176	ENSGALG00000032247	1
BP	GO:0032079	positive regulation of endodeoxyribonuclease activity	1/348	3/10057	0.100267	0.492176	ENSGALG00000002016	1
BP	GO:0032306	regulation of prostaglandin secretion	1/348	3/10057	0.100267	0.492176	ENSGALG00000026163	1
BP	GO:0032308	positive regulation of prostaglandin secretion	1/348	3/10057	0.100267	0.492176	ENSGALG00000026163	1
BP	GO:0032417	positive regulation of sodium:proton antiporter activity	1/348	3/10057	0.100267	0.492176	ENSGALG00000008206	1
BP	GO:0032482	Rab protein signal transduction	1/348	3/10057	0.100267	0.492176	ENSGALG00000001157	1
BP	GO:0032483	regulation of Rab protein signal transduction	1/348	3/10057	0.100267	0.492176	ENSGALG00000001157	1
BP	GO:0033031	positive regulation of neutrophil apoptotic process	1/348	3/10057	0.100267	0.492176	ENSGALG00000005505	1
BP	GO:0034144	negative regulation of toll-like receptor 4 signaling pathway	1/348	3/10057	0.100267	0.492176	ENSGALG00000001419	1
BP	GO:0035581	sequestering of extracellular ligand from receptor	1/348	3/10057	0.100267	0.492176	ENSGALG00000014686	1
BP	GO:0035813	regulation of renal sodium excretion	1/348	3/10057	0.100267	0.492176	ENSGALG00000014144	1
BP	GO:0036376	sodium ion export from cell	1/348	3/10057	0.100267	0.492176	ENSGALG00000032247	1
BP	GO:0038026	reelin-mediated signaling pathway	1/348	3/10057	0.100267	0.492176	ENSGALG00000001419	1
BP	GO:0038189	neuropilin signaling pathway	1/348	3/10057	0.100267	0.492176	ENSGALG00000004796	1
BP	GO:0043305	negative regulation of mast cell degranulation	1/348	3/10057	0.100267	0.492176	ENSGALG00000021611	1
BP	GO:0045906	negative regulation of vasoconstriction	1/348	3/10057	0.100267	0.492176	ENSGALG00000008459	1
BP	GO:0045988	negative regulation of striated muscle contraction	1/348	3/10057	0.100267	0.492176	ENSGALG00000011982	1
BP	GO:0046121	deoxyribonucleoside catabolic process	1/348	3/10057	0.100267	0.492176	ENSGALG00000013095	1
BP	GO:0046654	tetrahydrofolate biosynthetic process	1/348	3/10057	0.100267	0.492176	ENSGALG00000012200	1
BP	GO:0048842	positive regulation of axon extension involved in axon guidance	1/348	3/10057	0.100267	0.492176	ENSGALG00000008459	1
BP	GO:0051005	negative regulation of lipoprotein lipase activity	1/348	3/10057	0.100267	0.492176	ENSGALG00000033572	1
BP	GO:0051176	positive regulation of sulfur metabolic process	1/348	3/10057	0.100267	0.492176	ENSGALG00000029102	1
BP	GO:0051533	positive regulation of NFAT protein import into nucleus	1/348	3/10057	0.100267	0.492176	ENSGALG00000006979	1
BP	GO:0051684	maintenance of Golgi location	1/348	3/10057	0.100267	0.492176	ENSGALG00000007721	1
BP	GO:0051964	negative regulation of synapse assembly	1/348	3/10057	0.100267	0.492176	ENSGALG00000031741	1
BP	GO:0055118	negative regulation of cardiac muscle contraction	1/348	3/10057	0.100267	0.492176	ENSGALG00000011982	1
BP	GO:0060268	negative regulation of respiratory burst	1/348	3/10057	0.100267	0.492176	ENSGALG00000037805	1
BP	GO:0060670	branching involved in labyrinthine layer morphogenesis	1/348	3/10057	0.100267	0.492176	ENSGALG00000042607	1
BP	GO:0060696	regulation of phospholipid catabolic process	1/348	3/10057	0.100267	0.492176	ENSGALG00000002016	1
BP	GO:0060737	prostate gland morphogenetic growth	1/348	3/10057	0.100267	0.492176	ENSGALG00000012973	1
BP	GO:0061113	pancreas morphogenesis	1/348	3/10057	0.100267	0.492176	ENSGALG00000002182	1
BP	GO:0061357	positive regulation of Wnt protein secretion	1/348	3/10057	0.100267	0.492176	ENSGALG00000011238	1
BP	GO:0061511	centriole elongation	1/348	3/10057	0.100267	0.492176	ENSGALG00000017314	1
BP	GO:0061643	chemorepulsion of axon	1/348	3/10057	0.100267	0.492176	ENSGALG00000006488	1
BP	GO:0070425	negative regulation of nucleotide-binding oligomerization domain containing signaling pathway	1/348	3/10057	0.100267	0.492176	ENSGALG00000014773	1
BP	GO:0070433	negative regulation of nucleotide-binding oligomerization domain containing 2 signaling pathway	1/348	3/10057	0.100267	0.492176	ENSGALG00000014773	1
BP	GO:0071436	sodium ion export	1/348	3/10057	0.100267	0.492176	ENSGALG00000032247	1
BP	GO:0071447	cellular response to hydroperoxide	1/348	3/10057	0.100267	0.492176	ENSGALG00000002016	1
BP	GO:0071692	protein localization to extracellular region	1/348	3/10057	0.100267	0.492176	ENSGALG00000014686	1
BP	GO:0071694	maintenance of protein location in extracellular region	1/348	3/10057	0.100267	0.492176	ENSGALG00000014686	1
BP	GO:0072367	regulation of lipid transport by regulation of transcription from RNA polymerase II promoter	1/348	3/10057	0.100267	0.492176	ENSGALG00000041687	1
BP	GO:0072538	T-helper 17 type immune response	1/348	3/10057	0.100267	0.492176	ENSGALG00000003759	1
BP	GO:0072539	T-helper 17 cell differentiation	1/348	3/10057	0.100267	0.492176	ENSGALG00000003759	1
BP	GO:0086045	membrane depolarization during AV node cell action potential	1/348	3/10057	0.100267	0.492176	ENSGALG00000013022	1
BP	GO:0090032	negative regulation of steroid hormone biosynthetic process	1/348	3/10057	0.100267	0.492176	ENSGALG00000032247	1
BP	GO:0090071	negative regulation of ribosome biogenesis	1/348	3/10057	0.100267	0.492176	ENSGALG00000007798	1
BP	GO:0090370	negative regulation of cholesterol efflux	1/348	3/10057	0.100267	0.492176	ENSGALG00000041687	1
BP	GO:0090526	regulation of gluconeogenesis involved in cellular glucose homeostasis	1/348	3/10057	0.100267	0.492176	ENSGALG00000037603	1
BP	GO:1900107	regulation of nodal signaling pathway	1/348	3/10057	0.100267	0.492176	ENSGALG00000010160	1
BP	GO:1900112	regulation of histone H3-K9 trimethylation	1/348	3/10057	0.100267	0.492176	ENSGALG00000020557	1
BP	GO:1900194	negative regulation of oocyte maturation	1/348	3/10057	0.100267	0.492176	ENSGALG00000026811	1
BP	GO:1901896	positive regulation of calcium-transporting ATPase activity	1/348	3/10057	0.100267	0.492176	ENSGALG00000010812	1
BP	GO:1902170	cellular response to reactive nitrogen species	1/348	3/10057	0.100267	0.492176	ENSGALG00000013892	1
BP	GO:1902218	regulation of intrinsic apoptotic signaling pathway in response to osmotic stress	1/348	3/10057	0.100267	0.492176	ENSGALG00000031890	1
BP	GO:1902219	negative regulation of intrinsic apoptotic signaling pathway in response to osmotic stress	1/348	3/10057	0.100267	0.492176	ENSGALG00000031890	1
BP	GO:1902430	negative regulation of beta-amyloid formation	1/348	3/10057	0.100267	0.492176	ENSGALG00000006598	1
BP	GO:1902514	regulation of calcium ion transmembrane transport via high voltage-gated calcium channel	1/348	3/10057	0.100267	0.492176	ENSGALG00000009031	1
BP	GO:1902669	positive regulation of axon guidance	1/348	3/10057	0.100267	0.492176	ENSGALG00000008459	1
BP	GO:1902730	positive regulation of proteoglycan biosynthetic process	1/348	3/10057	0.100267	0.492176	ENSGALG00000029102	1
BP	GO:1902947	regulation of tau-protein kinase activity	1/348	3/10057	0.100267	0.492176	ENSGALG00000006598	1
BP	GO:1902953	positive regulation of ER to Golgi vesicle-mediated transport	1/348	3/10057	0.100267	0.492176	ENSGALG00000006598	1
BP	GO:1903690	negative regulation of wound healing, spreading of epidermal cells	1/348	3/10057	0.100267	0.492176	ENSGALG00000015377	1
BP	GO:1904259	regulation of basement membrane assembly involved in embryonic body morphogenesis	1/348	3/10057	0.100267	0.492176	ENSGALG00000015377	1
BP	GO:1904261	positive regulation of basement membrane assembly involved in embryonic body morphogenesis	1/348	3/10057	0.100267	0.492176	ENSGALG00000015377	1
BP	GO:1904354	negative regulation of telomere capping	1/348	3/10057	0.100267	0.492176	ENSGALG00000017159	1
BP	GO:1904684	negative regulation of metalloendopeptidase activity	1/348	3/10057	0.100267	0.492176	ENSGALG00000006598	1
BP	GO:1905097	regulation of guanyl-nucleotide exchange factor activity	1/348	3/10057	0.100267	0.492176	ENSGALG00000036883	1
BP	GO:2000793	cell proliferation involved in heart valve development	1/348	3/10057	0.100267	0.492176	ENSGALG00000008459	1
BP	GO:2000812	regulation of barbed-end actin filament capping	1/348	3/10057	0.100267	0.492176	ENSGALG00000013605	1
BP	GO:2001197	basement membrane assembly involved in embryonic body morphogenesis	1/348	3/10057	0.100267	0.492176	ENSGALG00000015377	1
BP	GO:1990138	neuron projection extension	6/348	93/10057	0.102877	0.49776	ENSGALG00000001264/ENSGALG00000006488/ENSGALG00000012594/ENSGALG00000030534/ENSGALG00000008459/ENSGALG00000030162	6
BP	GO:0006325	chromatin organization	19/348	402/10057	0.104053	0.49776	ENSGALG00000015451/ENSGALG00000010164/ENSGALG00000017159/ENSGALG00000009287/ENSGALG00000002469/ENSGALG00000003641/ENSGALG00000016705/ENSGALG00000006363/ENSGALG00000035281/ENSGALG00000013793/ENSGALG00000002016/ENSGALG00000001522/ENSGALG00000012484/ENSGALG00000039942/ENSGALG00000042418/ENSGALG00000007302/ENSGALG00000043137/ENSGALG00000000156/ENSGALG00000020557	19
BP	GO:0000305	response to oxygen radical	2/348	16/10057	0.104183	0.49776	ENSGALG00000012618/ENSGALG00000012200	2
BP	GO:0002026	regulation of the force of heart contraction	2/348	16/10057	0.104183	0.49776	ENSGALG00000032247/ENSGALG00000010812	2
BP	GO:0003009	skeletal muscle contraction	2/348	16/10057	0.104183	0.49776	ENSGALG00000014813/ENSGALG00000017106	2
BP	GO:0016578	histone deubiquitination	2/348	16/10057	0.104183	0.49776	ENSGALG00000016705/ENSGALG00000007302	2
BP	GO:0032467	positive regulation of cytokinesis	2/348	16/10057	0.104183	0.49776	ENSGALG00000002175/ENSGALG00000004796	2
BP	GO:0032878	regulation of establishment or maintenance of cell polarity	2/348	16/10057	0.104183	0.49776	ENSGALG00000010158/ENSGALG00000005295	2
BP	GO:0034260	negative regulation of GTPase activity	2/348	16/10057	0.104183	0.49776	ENSGALG00000005295/ENSGALG00000001419	2
BP	GO:0035994	response to muscle stretch	2/348	16/10057	0.104183	0.49776	ENSGALG00000031741/ENSGALG00000010812	2
BP	GO:0050996	positive regulation of lipid catabolic process	2/348	16/10057	0.104183	0.49776	ENSGALG00000037603/ENSGALG00000002016	2
BP	GO:0051932	synaptic transmission, GABAergic	2/348	16/10057	0.104183	0.49776	ENSGALG00000011248/ENSGALG00000008113	2
BP	GO:0061162	establishment of monopolar cell polarity	2/348	16/10057	0.104183	0.49776	ENSGALG00000029652/ENSGALG00000004796	2
BP	GO:0070861	regulation of protein exit from endoplasmic reticulum	2/348	16/10057	0.104183	0.49776	ENSGALG00000006598/ENSGALG00000016880	2
BP	GO:1901522	positive regulation of transcription from RNA polymerase II promoter involved in cellular response to chemical stimulus	2/348	16/10057	0.104183	0.49776	ENSGALG00000037603/ENSGALG00000040276	2
BP	GO:1903859	regulation of dendrite extension	2/348	16/10057	0.104183	0.49776	ENSGALG00000012594/ENSGALG00000030534	2
BP	GO:2000050	regulation of non-canonical Wnt signaling pathway	2/348	16/10057	0.104183	0.49776	ENSGALG00000042607/ENSGALG00000015078	2
BP	GO:0007292	female gamete generation	4/348	52/10057	0.104657	0.49776	ENSGALG00000010160/ENSGALG00000017159/ENSGALG00000026811/ENSGALG00000011982	4
BP	GO:0042542	response to hydrogen peroxide	4/348	52/10057	0.104657	0.49776	ENSGALG00000013892/ENSGALG00000016885/ENSGALG00000036883/ENSGALG00000002016	4
BP	GO:0050777	negative regulation of immune response	4/348	52/10057	0.104657	0.49776	ENSGALG00000004974/ENSGALG00000000273/ENSGALG00000037805/ENSGALG00000021611	4
BP	GO:0051592	response to calcium ion	4/348	52/10057	0.104657	0.49776	ENSGALG00000014813/ENSGALG00000010812/ENSGALG00000030162/ENSGALG00000012865	4
BP	GO:0030042	actin filament depolymerization	3/348	33/10057	0.10466	0.49776	ENSGALG00000004710/ENSGALG00000005540/ENSGALG00000013605	3
BP	GO:0031338	regulation of vesicle fusion	3/348	33/10057	0.10466	0.49776	ENSGALG00000016828/ENSGALG00000001225/ENSGALG00000011251	3
BP	GO:0032007	negative regulation of TOR signaling	3/348	33/10057	0.10466	0.49776	ENSGALG00000017159/ENSGALG00000037603/ENSGALG00000009096	3
BP	GO:0032370	positive regulation of lipid transport	3/348	33/10057	0.10466	0.49776	ENSGALG00000026163/ENSGALG00000017106/ENSGALG00000002016	3
BP	GO:0051310	metaphase plate congression	3/348	33/10057	0.10466	0.49776	ENSGALG00000004224/ENSGALG00000002175/ENSGALG00000045606	3
BP	GO:1903827	regulation of cellular protein localization	17/348	353/10057	0.105551	0.501398	ENSGALG00000006598/ENSGALG00000010158/ENSGALG00000041687/ENSGALG00000010412/ENSGALG00000030904/ENSGALG00000037603/ENSGALG00000010536/ENSGALG00000016720/ENSGALG00000003126/ENSGALG00000005295/ENSGALG00000002229/ENSGALG00000002016/ENSGALG00000030691/ENSGALG00000001419/ENSGALG00000030988/ENSGALG00000016880/ENSGALG00000006979	17
BP	GO:0002262	myeloid cell homeostasis	6/348	94/10057	0.106889	0.502732	ENSGALG00000004710/ENSGALG00000010005/ENSGALG00000015959/ENSGALG00000012618/ENSGALG00000037805/ENSGALG00000005505	6
BP	GO:0008064	regulation of actin polymerization or depolymerization	6/348	94/10057	0.106889	0.502732	ENSGALG00000004710/ENSGALG00000010158/ENSGALG00000000273/ENSGALG00000013605/ENSGALG00000002016/ENSGALG00000011209	6
BP	GO:0030832	regulation of actin filament length	6/348	94/10057	0.106889	0.502732	ENSGALG00000004710/ENSGALG00000010158/ENSGALG00000000273/ENSGALG00000013605/ENSGALG00000002016/ENSGALG00000011209	6
BP	GO:0031669	cellular response to nutrient levels	6/348	94/10057	0.106889	0.502732	ENSGALG00000041687/ENSGALG00000013892/ENSGALG00000037603/ENSGALG00000016885/ENSGALG00000002798/ENSGALG00000008459	6
BP	GO:0035265	organ growth	6/348	94/10057	0.106889	0.502732	ENSGALG00000034572/ENSGALG00000012973/ENSGALG00000007769/ENSGALG00000003126/ENSGALG00000031741/ENSGALG00000031890	6
BP	GO:0046328	regulation of JNK cascade	6/348	94/10057	0.106889	0.502732	ENSGALG00000004082/ENSGALG00000013892/ENSGALG00000026163/ENSGALG00000001419/ENSGALG00000012888/ENSGALG00000040651	6
BP	GO:0061572	actin filament bundle organization	6/348	94/10057	0.106889	0.502732	ENSGALG00000013605/ENSGALG00000036883/ENSGALG00000015377/ENSGALG00000011209/ENSGALG00000004796/ENSGALG00000012865	6
BP	GO:1903034	regulation of response to wounding	6/348	94/10057	0.106889	0.502732	ENSGALG00000010158/ENSGALG00000042400/ENSGALG00000016885/ENSGALG00000015377/ENSGALG00000002016/ENSGALG00000012865	6
BP	GO:0045860	positive regulation of protein kinase activity	14/348	280/10057	0.10697	0.502732	ENSGALG00000006219/ENSGALG00000004082/ENSGALG00000013892/ENSGALG00000016885/ENSGALG00000026163/ENSGALG00000011982/ENSGALG00000002016/ENSGALG00000031741/ENSGALG00000001419/ENSGALG00000006655/ENSGALG00000030162/ENSGALG00000002175/ENSGALG00000004796/ENSGALG00000012865	14
BP	GO:0007163	establishment or maintenance of cell polarity	7/348	116/10057	0.107218	0.503305	ENSGALG00000010158/ENSGALG00000037791/ENSGALG00000005295/ENSGALG00000029652/ENSGALG00000011505/ENSGALG00000004796/ENSGALG00000009483	7
BP	GO:0048729	tissue morphogenesis	18/348	379/10057	0.107787	0.504817	ENSGALG00000005079/ENSGALG00000042607/ENSGALG00000006488/ENSGALG00000012973/ENSGALG00000017314/ENSGALG00000013102/ENSGALG00000008459/ENSGALG00000036883/ENSGALG00000015377/ENSGALG00000028423/ENSGALG00000012115/ENSGALG00000031741/ENSGALG00000029652/ENSGALG00000010812/ENSGALG00000011238/ENSGALG00000015078/ENSGALG00000007254/ENSGALG00000004796	18
BP	GO:0034333	adherens junction assembly	4/348	53/10057	0.110292	0.504817	ENSGALG00000005079/ENSGALG00000005295/ENSGALG00000015377/ENSGALG00000031741	4
BP	GO:0046486	glycerolipid metabolic process	10/348	186/10057	0.111391	0.504817	ENSGALG00000015107/ENSGALG00000017159/ENSGALG00000026687/ENSGALG00000033561/ENSGALG00000040418/ENSGALG00000009880/ENSGALG00000010680/ENSGALG00000005505/ENSGALG00000016329/ENSGALG00000009096	10
BP	GO:0009880	embryonic pattern specification	3/348	34/10057	0.111997	0.504817	ENSGALG00000003126/ENSGALG00000017314/ENSGALG00000013102	3
BP	GO:0043507	positive regulation of JUN kinase activity	3/348	34/10057	0.111997	0.504817	ENSGALG00000013892/ENSGALG00000026163/ENSGALG00000001419	3
BP	GO:1903524	positive regulation of blood circulation	3/348	34/10057	0.111997	0.504817	ENSGALG00000032247/ENSGALG00000012200/ENSGALG00000010812	3
BP	GO:0016337	single organismal cell-cell adhesion	13/348	258/10057	0.112314	0.504817	ENSGALG00000005079/ENSGALG00000000273/ENSGALG00000026811/ENSGALG00000026163/ENSGALG00000011982/ENSGALG00000034188/ENSGALG00000036490/ENSGALG00000002016/ENSGALG00000004224/ENSGALG00000031741/ENSGALG00000006009/ENSGALG00000004796/ENSGALG00000012865	13
BP	GO:0038127	ERBB signaling pathway	5/348	74/10057	0.112774	0.504817	ENSGALG00000000273/ENSGALG00000000950/ENSGALG00000031741/ENSGALG00000014773/ENSGALG00000030162	5
BP	GO:0000278	mitotic cell cycle	22/348	483/10057	0.113558	0.504817	ENSGALG00000034572/ENSGALG00000004710/ENSGALG00000000273/ENSGALG00000004082/ENSGALG00000010160/ENSGALG00000015051/ENSGALG00000017159/ENSGALG00000016885/ENSGALG00000000220/ENSGALG00000026811/ENSGALG00000009287/ENSGALG00000015531/ENSGALG00000005676/ENSGALG00000002469/ENSGALG00000031524/ENSGALG00000004224/ENSGALG00000005710/ENSGALG00000042418/ENSGALG00000002175/ENSGALG00000003526/ENSGALG00000004796/…	22
BP	GO:0019932	second-messenger-mediated signaling	7/348	118/10057	0.114586	0.504817	ENSGALG00000014071/ENSGALG00000008349/ENSGALG00000026163/ENSGALG00000016709/ENSGALG00000010812/ENSGALG00000011537/ENSGALG00000006979	7
BP	GO:0034329	cell junction assembly	7/348	118/10057	0.114586	0.504817	ENSGALG00000005079/ENSGALG00000038678/ENSGALG00000005295/ENSGALG00000015377/ENSGALG00000031741/ENSGALG00000029652/ENSGALG00000004796	7
BP	GO:0071396	cellular response to lipid	13/348	259/10057	0.114768	0.504817	ENSGALG00000002182/ENSGALG00000004974/ENSGALG00000032247/ENSGALG00000011680/ENSGALG00000012973/ENSGALG00000003759/ENSGALG00000040418/ENSGALG00000002469/ENSGALG00000011327/ENSGALG00000027907/ENSGALG00000013793/ENSGALG00000008206/ENSGALG00000001419	13
BP	GO:0002068	glandular epithelial cell development	2/348	17/10057	0.115477	0.504817	ENSGALG00000010179/ENSGALG00000013793	2
BP	GO:0003309	type B pancreatic cell differentiation	2/348	17/10057	0.115477	0.504817	ENSGALG00000010179/ENSGALG00000013793	2
BP	GO:0007214	gamma-aminobutyric acid signaling pathway	2/348	17/10057	0.115477	0.504817	ENSGALG00000011248/ENSGALG00000008113	2
BP	GO:0010569	regulation of double-strand break repair via homologous recombination	2/348	17/10057	0.115477	0.504817	ENSGALG00000012484/ENSGALG00000042418	2
BP	GO:0010737	protein kinase A signaling	2/348	17/10057	0.115477	0.504817	ENSGALG00000000264/ENSGALG00000011537	2
BP	GO:0032435	negative regulation of proteasomal ubiquitin-dependent protein catabolic process	2/348	17/10057	0.115477	0.504817	ENSGALG00000035281/ENSGALG00000009096	2
BP	GO:0033003	regulation of mast cell activation	2/348	17/10057	0.115477	0.504817	ENSGALG00000000273/ENSGALG00000021611	2
BP	GO:0048679	regulation of axon regeneration	2/348	17/10057	0.115477	0.504817	ENSGALG00000016885/ENSGALG00000012865	2
BP	GO:0061339	establishment or maintenance of monopolar cell polarity	2/348	17/10057	0.115477	0.504817	ENSGALG00000029652/ENSGALG00000004796	2
BP	GO:1904292	regulation of ERAD pathway	2/348	17/10057	0.115477	0.504817	ENSGALG00000015693/ENSGALG00000016880	2
BP	GO:0015849	organic acid transport	9/348	164/10057	0.115535	0.504817	ENSGALG00000015111/ENSGALG00000012594/ENSGALG00000039335/ENSGALG00000015040/ENSGALG00000006871/ENSGALG00000014971/ENSGALG00000026163/ENSGALG00000033638/ENSGALG00000005065	9
BP	GO:0071456	cellular response to hypoxia	4/348	54/10057	0.116059	0.504817	ENSGALG00000003759/ENSGALG00000010005/ENSGALG00000014516/ENSGALG00000008663	4
BP	GO:0060047	heart contraction	7/348	119/10057	0.118367	0.504817	ENSGALG00000032247/ENSGALG00000010005/ENSGALG00000011982/ENSGALG00000012200/ENSGALG00000013022/ENSGALG00000010812/ENSGALG00000004796	7
BP	GO:1903522	regulation of blood circulation	7/348	119/10057	0.118367	0.504817	ENSGALG00000032247/ENSGALG00000010005/ENSGALG00000011982/ENSGALG00000008459/ENSGALG00000012200/ENSGALG00000013022/ENSGALG00000010812	7
BP	GO:0031667	response to nutrient levels	8/348	142/10057	0.119265	0.504817	ENSGALG00000041687/ENSGALG00000013892/ENSGALG00000037603/ENSGALG00000016885/ENSGALG00000002798/ENSGALG00000005295/ENSGALG00000008459/ENSGALG00000011251	8
BP	GO:0034612	response to tumor necrosis factor	6/348	97/10057	0.1194	0.504817	ENSGALG00000003759/ENSGALG00000026163/ENSGALG00000012200/ENSGALG00000001419/ENSGALG00000031890/ENSGALG00000014773	6
BP	GO:0043491	protein kinase B signaling	6/348	97/10057	0.1194	0.504817	ENSGALG00000012594/ENSGALG00000037603/ENSGALG00000026163/ENSGALG00000031741/ENSGALG00000012888/ENSGALG00000009096	6
BP	GO:0002562	somatic diversification of immune receptors via germline recombination within a single locus	3/348	35/10057	0.119525	0.504817	ENSGALG00000017159/ENSGALG00000007769/ENSGALG00000012484	3
BP	GO:0016444	somatic cell DNA recombination	3/348	35/10057	0.119525	0.504817	ENSGALG00000017159/ENSGALG00000007769/ENSGALG00000012484	3
BP	GO:0046605	regulation of centrosome cycle	3/348	35/10057	0.119525	0.504817	ENSGALG00000034572/ENSGALG00000042418/ENSGALG00000045606	3
BP	GO:0048641	regulation of skeletal muscle tissue development	3/348	35/10057	0.119525	0.504817	ENSGALG00000034325/ENSGALG00000031890/ENSGALG00000009096	3
BP	GO:1900076	regulation of cellular response to insulin stimulus	3/348	35/10057	0.119525	0.504817	ENSGALG00000010158/ENSGALG00000002016/ENSGALG00000020703	3
BP	GO:0036294	cellular response to decreased oxygen levels	4/348	55/10057	0.121955	0.504817	ENSGALG00000003759/ENSGALG00000010005/ENSGALG00000014516/ENSGALG00000008663	4
BP	GO:0003015	heart process	7/348	120/10057	0.122212	0.504817	ENSGALG00000032247/ENSGALG00000010005/ENSGALG00000011982/ENSGALG00000012200/ENSGALG00000013022/ENSGALG00000010812/ENSGALG00000004796	7
BP	GO:0006473	protein acetylation	7/348	120/10057	0.122212	0.504817	ENSGALG00000009287/ENSGALG00000003641/ENSGALG00000016705/ENSGALG00000013793/ENSGALG00000001522/ENSGALG00000039942/ENSGALG00000042418	7
BP	GO:0008202	steroid metabolic process	7/348	120/10057	0.122212	0.504817	ENSGALG00000002182/ENSGALG00000032247/ENSGALG00000035768/ENSGALG00000012973/ENSGALG00000003759/ENSGALG00000034982/ENSGALG00000016665	7
BP	GO:0021700	developmental maturation	8/348	143/10057	0.122776	0.504817	ENSGALG00000010179/ENSGALG00000004974/ENSGALG00000010005/ENSGALG00000026811/ENSGALG00000040276/ENSGALG00000001419/ENSGALG00000002175/ENSGALG00000003169	8
BP	GO:0045927	positive regulation of growth	8/348	143/10057	0.122776	0.504817	ENSGALG00000012594/ENSGALG00000030534/ENSGALG00000003126/ENSGALG00000008459/ENSGALG00000017106/ENSGALG00000031890/ENSGALG00000004796/ENSGALG00000009096	8
BP	GO:0051051	negative regulation of transport	12/348	238/10057	0.123206	0.504817	ENSGALG00000041687/ENSGALG00000010412/ENSGALG00000009031/ENSGALG00000016909/ENSGALG00000010536/ENSGALG00000016288/ENSGALG00000002229/ENSGALG00000030691/ENSGALG00000001419/ENSGALG00000021611/ENSGALG00000016880/ENSGALG00000012865	12
BP	GO:0001764	neuron migration	6/348	98/10057	0.123726	0.504817	ENSGALG00000044675/ENSGALG00000012594/ENSGALG00000003126/ENSGALG00000031741/ENSGALG00000001419/ENSGALG00000012024	6
BP	GO:0061061	muscle structure development	17/348	362/10057	0.124355	0.504817	ENSGALG00000004710/ENSGALG00000003759/ENSGALG00000031565/ENSGALG00000010005/ENSGALG00000033572/ENSGALG00000013892/ENSGALG00000034325/ENSGALG00000007769/ENSGALG00000003126/ENSGALG00000035845/ENSGALG00000014813/ENSGALG00000010812/ENSGALG00000030988/ENSGALG00000031890/ENSGALG00000012024/ENSGALG00000043137/ENSGALG00000009096	17
BP	GO:0051091	positive regulation of sequence-specific DNA binding transcription factor activity	7/348	121/10057	0.126121	0.504817	ENSGALG00000004974/ENSGALG00000012973/ENSGALG00000000273/ENSGALG00000009287/ENSGALG00000026163/ENSGALG00000013793/ENSGALG00000006655	7
BP	GO:0007094	mitotic spindle assembly checkpoint	2/348	18/10057	0.127064	0.504817	ENSGALG00000017159/ENSGALG00000004224	2
BP	GO:0030201	heparan sulfate proteoglycan metabolic process	2/348	18/10057	0.127064	0.504817	ENSGALG00000028423/ENSGALG00000029102	2
BP	GO:0035883	enteroendocrine cell differentiation	2/348	18/10057	0.127064	0.504817	ENSGALG00000010179/ENSGALG00000013793	2
BP	GO:0036465	synaptic vesicle recycling	2/348	18/10057	0.127064	0.504817	ENSGALG00000029652/ENSGALG00000001157	2
BP	GO:0043276	anoikis	2/348	18/10057	0.127064	0.504817	ENSGALG00000012594/ENSGALG00000031741	2
BP	GO:0045123	cellular extravasation	2/348	18/10057	0.127064	0.504817	ENSGALG00000000273/ENSGALG00000006009	2
BP	GO:0045841	negative regulation of mitotic metaphase/anaphase transition	2/348	18/10057	0.127064	0.504817	ENSGALG00000017159/ENSGALG00000004224	2
BP	GO:0048009	insulin-like growth factor receptor signaling pathway	2/348	18/10057	0.127064	0.504817	ENSGALG00000007302/ENSGALG00000040651	2
BP	GO:0050435	beta-amyloid metabolic process	2/348	18/10057	0.127064	0.504817	ENSGALG00000006598/ENSGALG00000038924	2
BP	GO:0051567	histone H3-K9 methylation	2/348	18/10057	0.127064	0.504817	ENSGALG00000012484/ENSGALG00000020557	2
BP	GO:0071174	mitotic spindle checkpoint	2/348	18/10057	0.127064	0.504817	ENSGALG00000017159/ENSGALG00000004224	2
BP	GO:0086005	ventricular cardiac muscle cell action potential	2/348	18/10057	0.127064	0.504817	ENSGALG00000013022/ENSGALG00000010812	2
BP	GO:0032088	negative regulation of NF-kappaB transcription factor activity	3/348	36/10057	0.127233	0.504817	ENSGALG00000007307/ENSGALG00000001419/ENSGALG00000014773	3
BP	GO:0050729	positive regulation of inflammatory response	3/348	36/10057	0.127233	0.504817	ENSGALG00000026163/ENSGALG00000013793/ENSGALG00000037805	3
BP	GO:0061045	negative regulation of wound healing	3/348	36/10057	0.127233	0.504817	ENSGALG00000042400/ENSGALG00000015377/ENSGALG00000002016	3
BP	GO:0070059	intrinsic apoptotic signaling pathway in response to endoplasmic reticulum stress	3/348	36/10057	0.127233	0.504817	ENSGALG00000013892/ENSGALG00000009596/ENSGALG00000001419	3
BP	GO:0070301	cellular response to hydrogen peroxide	3/348	36/10057	0.127233	0.504817	ENSGALG00000013892/ENSGALG00000036883/ENSGALG00000002016	3
BP	GO:0033135	regulation of peptidyl-serine phosphorylation	5/348	77/10057	0.127597	0.504817	ENSGALG00000012594/ENSGALG00000011248/ENSGALG00000008113/ENSGALG00000004796/ENSGALG00000012865	5
BP	GO:1905952	regulation of lipid localization	5/348	77/10057	0.127597	0.504817	ENSGALG00000004974/ENSGALG00000041687/ENSGALG00000026163/ENSGALG00000017106/ENSGALG00000002016	5
BP	GO:0014066	regulation of phosphatidylinositol 3-kinase signaling	4/348	56/10057	0.127977	0.504817	ENSGALG00000012594/ENSGALG00000003126/ENSGALG00000031741/ENSGALG00000001419	4
BP	GO:0046620	regulation of organ growth	4/348	56/10057	0.127977	0.504817	ENSGALG00000007769/ENSGALG00000003126/ENSGALG00000031741/ENSGALG00000031890	4
BP	GO:0007088	regulation of mitotic nuclear division	6/348	99/10057	0.128128	0.504817	ENSGALG00000010160/ENSGALG00000017159/ENSGALG00000031524/ENSGALG00000004224/ENSGALG00000042418/ENSGALG00000004796	6
BP	GO:0016569	covalent chromatin modification	14/348	289/10057	0.128461	0.504817	ENSGALG00000017159/ENSGALG00000009287/ENSGALG00000002469/ENSGALG00000003641/ENSGALG00000016705/ENSGALG00000035281/ENSGALG00000013793/ENSGALG00000002016/ENSGALG00000001522/ENSGALG00000012484/ENSGALG00000039942/ENSGALG00000042418/ENSGALG00000007302/ENSGALG00000020557	14
BP	GO:0006913	nucleocytoplasmic transport	12/348	240/10057	0.128687	0.504817	ENSGALG00000036001/ENSGALG00000010158/ENSGALG00000010412/ENSGALG00000035360/ENSGALG00000010536/ENSGALG00000003126/ENSGALG00000002229/ENSGALG00000002016/ENSGALG00000030691/ENSGALG00000001419/ENSGALG00000030988/ENSGALG00000006979	12
BP	GO:0051169	nuclear transport	12/348	240/10057	0.128687	0.504817	ENSGALG00000036001/ENSGALG00000010158/ENSGALG00000010412/ENSGALG00000035360/ENSGALG00000010536/ENSGALG00000003126/ENSGALG00000002229/ENSGALG00000002016/ENSGALG00000030691/ENSGALG00000001419/ENSGALG00000030988/ENSGALG00000006979	12
BP	GO:0045596	negative regulation of cell differentiation	17/348	364/10057	0.128787	0.504817	ENSGALG00000006598/ENSGALG00000008263/ENSGALG00000004974/ENSGALG00000006488/ENSGALG00000010158/ENSGALG00000031487/ENSGALG00000003759/ENSGALG00000010412/ENSGALG00000033572/ENSGALG00000007769/ENSGALG00000026811/ENSGALG00000003126/ENSGALG00000002469/ENSGALG00000031741/ENSGALG00000001419/ENSGALG00000030988/ENSGALG00000043243	17
BP	GO:0051962	positive regulation of nervous system development	13/348	265/10057	0.13014	0.504817	ENSGALG00000005470/ENSGALG00000000255/ENSGALG00000012594/ENSGALG00000030534/ENSGALG00000013102/ENSGALG00000008459/ENSGALG00000017106/ENSGALG00000005713/ENSGALG00000034967/ENSGALG00000001419/ENSGALG00000011309/ENSGALG00000043137/ENSGALG00000012865	13
BP	GO:0071900	regulation of protein serine/threonine kinase activity	13/348	265/10057	0.13014	0.504817	ENSGALG00000006598/ENSGALG00000006219/ENSGALG00000004082/ENSGALG00000013892/ENSGALG00000037603/ENSGALG00000016885/ENSGALG00000026163/ENSGALG00000011982/ENSGALG00000002016/ENSGALG00000001419/ENSGALG00000006655/ENSGALG00000012865/ENSGALG00000040651	13
BP	GO:0000052	citrulline metabolic process	1/348	4/10057	0.13141	0.504817	ENSGALG00000008663	1
BP	GO:0000707	meiotic DNA recombinase assembly	1/348	4/10057	0.13141	0.504817	ENSGALG00000009491	1
BP	GO:0001757	somite specification	1/348	4/10057	0.13141	0.504817	ENSGALG00000013102	1
BP	GO:0002051	osteoblast fate commitment	1/348	4/10057	0.13141	0.504817	ENSGALG00000040276	1
BP	GO:0002069	columnar/cuboidal epithelial cell maturation	1/348	4/10057	0.13141	0.504817	ENSGALG00000010179	1
BP	GO:0002175	protein localization to paranode region of axon	1/348	4/10057	0.13141	0.504817	ENSGALG00000038678	1
BP	GO:0002318	myeloid progenitor cell differentiation	1/348	4/10057	0.13141	0.504817	ENSGALG00000012865	1
BP	GO:0002322	B cell proliferation involved in immune response	1/348	4/10057	0.13141	0.504817	ENSGALG00000011248	1
BP	GO:0002517	T cell tolerance induction	1/348	4/10057	0.13141	0.504817	ENSGALG00000012888	1
BP	GO:0002664	regulation of T cell tolerance induction	1/348	4/10057	0.13141	0.504817	ENSGALG00000012888	1
BP	GO:0003219	cardiac right ventricle formation	1/348	4/10057	0.13141	0.504817	ENSGALG00000043137	1
BP	GO:0006361	transcription initiation from RNA polymerase I promoter	1/348	4/10057	0.13141	0.504817	ENSGALG00000041989	1
BP	GO:0006477	protein sulfation	1/348	4/10057	0.13141	0.504817	ENSGALG00000002598	1
BP	GO:0006527	arginine catabolic process	1/348	4/10057	0.13141	0.504817	ENSGALG00000008663	1
BP	GO:0006685	sphingomyelin catabolic process	1/348	4/10057	0.13141	0.504817	ENSGALG00000002016	1
BP	GO:0006972	hyperosmotic response	1/348	4/10057	0.13141	0.504817	ENSGALG00000031890	1
BP	GO:0008354	germ cell migration	1/348	4/10057	0.13141	0.504817	ENSGALG00000010160	1
BP	GO:0008627	intrinsic apoptotic signaling pathway in response to osmotic stress	1/348	4/10057	0.13141	0.504817	ENSGALG00000031890	1
BP	GO:0009083	branched-chain amino acid catabolic process	1/348	4/10057	0.13141	0.504817	ENSGALG00000040702	1
BP	GO:0009120	deoxyribonucleoside metabolic process	1/348	4/10057	0.13141	0.504817	ENSGALG00000013095	1
BP	GO:0010744	positive regulation of macrophage derived foam cell differentiation	1/348	4/10057	0.13141	0.504817	ENSGALG00000039099	1
BP	GO:0010764	negative regulation of fibroblast migration	1/348	4/10057	0.13141	0.504817	ENSGALG00000012865	1
BP	GO:0010815	bradykinin catabolic process	1/348	4/10057	0.13141	0.504817	ENSGALG00000038924	1
BP	GO:0010886	positive regulation of cholesterol storage	1/348	4/10057	0.13141	0.504817	ENSGALG00000041687	1
BP	GO:0010891	negative regulation of sequestering of triglyceride	1/348	4/10057	0.13141	0.504817	ENSGALG00000004974	1
BP	GO:0015014	heparan sulfate proteoglycan biosynthetic process, polysaccharide chain biosynthetic process	1/348	4/10057	0.13141	0.504817	ENSGALG00000028423	1
BP	GO:0015838	amino-acid betaine transport	1/348	4/10057	0.13141	0.504817	ENSGALG00000015055	1
BP	GO:0015879	carnitine transport	1/348	4/10057	0.13141	0.504817	ENSGALG00000015055	1
BP	GO:0030007	cellular potassium ion homeostasis	1/348	4/10057	0.13141	0.504817	ENSGALG00000032247	1
BP	GO:0030854	positive regulation of granulocyte differentiation	1/348	4/10057	0.13141	0.504817	ENSGALG00000008206	1
BP	GO:0031017	exocrine pancreas development	1/348	4/10057	0.13141	0.504817	ENSGALG00000011238	1
BP	GO:0031424	keratinization	1/348	4/10057	0.13141	0.504817	ENSGALG00000004796	1
BP	GO:0031442	positive regulation of mRNA 3'-end processing	1/348	4/10057	0.13141	0.504817	ENSGALG00000002469	1
BP	GO:0031650	regulation of heat generation	1/348	4/10057	0.13141	0.504817	ENSGALG00000026163	1
BP	GO:0032077	positive regulation of deoxyribonuclease activity	1/348	4/10057	0.13141	0.504817	ENSGALG00000002016	1
BP	GO:0032305	positive regulation of icosanoid secretion	1/348	4/10057	0.13141	0.504817	ENSGALG00000026163	1
BP	GO:0032351	negative regulation of hormone metabolic process	1/348	4/10057	0.13141	0.504817	ENSGALG00000032247	1
BP	GO:0032353	negative regulation of hormone biosynthetic process	1/348	4/10057	0.13141	0.504817	ENSGALG00000032247	1
BP	GO:0032415	regulation of sodium:proton antiporter activity	1/348	4/10057	0.13141	0.504817	ENSGALG00000008206	1
BP	GO:0032471	negative regulation of endoplasmic reticulum calcium ion concentration	1/348	4/10057	0.13141	0.504817	ENSGALG00000009932	1
BP	GO:0032930	positive regulation of superoxide anion generation	1/348	4/10057	0.13141	0.504817	ENSGALG00000002016	1
BP	GO:0033029	regulation of neutrophil apoptotic process	1/348	4/10057	0.13141	0.504817	ENSGALG00000005505	1
BP	GO:0035812	renal sodium excretion	1/348	4/10057	0.13141	0.504817	ENSGALG00000014144	1
BP	GO:0036005	response to macrophage colony-stimulating factor	1/348	4/10057	0.13141	0.504817	ENSGALG00000000273	1
BP	GO:0036006	cellular response to macrophage colony-stimulating factor stimulus	1/348	4/10057	0.13141	0.504817	ENSGALG00000000273	1
BP	GO:0036289	peptidyl-serine autophosphorylation	1/348	4/10057	0.13141	0.504817	ENSGALG00000017159	1
BP	GO:0042256	mature ribosome assembly	1/348	4/10057	0.13141	0.504817	ENSGALG00000006225	1
BP	GO:0043129	surfactant homeostasis	1/348	4/10057	0.13141	0.504817	ENSGALG00000010005	1
BP	GO:0043553	negative regulation of phosphatidylinositol 3-kinase activity	1/348	4/10057	0.13141	0.504817	ENSGALG00000001419	1
BP	GO:0043970	histone H3-K9 acetylation	1/348	4/10057	0.13141	0.504817	ENSGALG00000042418	1
BP	GO:0044359	modulation of molecular function in other organism	1/348	4/10057	0.13141	0.504817	ENSGALG00000016946	1
BP	GO:0044362	negative regulation of molecular function in other organism	1/348	4/10057	0.13141	0.504817	ENSGALG00000016946	1
BP	GO:0045654	positive regulation of megakaryocyte differentiation	1/348	4/10057	0.13141	0.504817	ENSGALG00000008206	1
BP	GO:0045955	negative regulation of calcium ion-dependent exocytosis	1/348	4/10057	0.13141	0.504817	ENSGALG00000012865	1
BP	GO:0046477	glycosylceramide catabolic process	1/348	4/10057	0.13141	0.504817	ENSGALG00000002016	1
BP	GO:0047484	regulation of response to osmotic stress	1/348	4/10057	0.13141	0.504817	ENSGALG00000031890	1
BP	GO:0048096	chromatin-mediated maintenance of transcription	1/348	4/10057	0.13141	0.504817	ENSGALG00000042418	1
BP	GO:0048386	positive regulation of retinoic acid receptor signaling pathway	1/348	4/10057	0.13141	0.504817	ENSGALG00000011327	1
BP	GO:0048563	post-embryonic animal organ morphogenesis	1/348	4/10057	0.13141	0.504817	ENSGALG00000031450	1
BP	GO:0048625	myoblast fate commitment	1/348	4/10057	0.13141	0.504817	ENSGALG00000010005	1
BP	GO:0048631	regulation of skeletal muscle tissue growth	1/348	4/10057	0.13141	0.504817	ENSGALG00000009096	1
BP	GO:0048669	collateral sprouting in absence of injury	1/348	4/10057	0.13141	0.504817	ENSGALG00000013102	1
BP	GO:0048680	positive regulation of axon regeneration	1/348	4/10057	0.13141	0.504817	ENSGALG00000012865	1
BP	GO:0052204	negative regulation of molecular function in other organism involved in symbiotic interaction	1/348	4/10057	0.13141	0.504817	ENSGALG00000016946	1
BP	GO:0052205	modulation of molecular function in other organism involved in symbiotic interaction	1/348	4/10057	0.13141	0.504817	ENSGALG00000016946	1
BP	GO:0052405	negative regulation by host of symbiont molecular function	1/348	4/10057	0.13141	0.504817	ENSGALG00000016946	1
BP	GO:0052428	modification by host of symbiont molecular function	1/348	4/10057	0.13141	0.504817	ENSGALG00000016946	1
BP	GO:0060267	positive regulation of respiratory burst	1/348	4/10057	0.13141	0.504817	ENSGALG00000037805	1
BP	GO:0060282	positive regulation of oocyte development	1/348	4/10057	0.13141	0.504817	ENSGALG00000011982	1
BP	GO:0060283	negative regulation of oocyte development	1/348	4/10057	0.13141	0.504817	ENSGALG00000026811	1
BP	GO:0060287	epithelial cilium movement involved in determination of left/right asymmetry	1/348	4/10057	0.13141	0.504817	ENSGALG00000010179	1
BP	GO:0060480	lung goblet cell differentiation	1/348	4/10057	0.13141	0.504817	ENSGALG00000007769	1
BP	GO:0060526	prostate glandular acinus morphogenesis	1/348	4/10057	0.13141	0.504817	ENSGALG00000012973	1
BP	GO:0060527	prostate epithelial cord arborization involved in prostate glandular acinus morphogenesis	1/348	4/10057	0.13141	0.504817	ENSGALG00000012973	1
BP	GO:0060613	fat pad development	1/348	4/10057	0.13141	0.504817	ENSGALG00000040418	1
BP	GO:0060669	embryonic placenta morphogenesis	1/348	4/10057	0.13141	0.504817	ENSGALG00000042607	1
BP	GO:0060713	labyrinthine layer morphogenesis	1/348	4/10057	0.13141	0.504817	ENSGALG00000042607	1
BP	GO:0061355	Wnt protein secretion	1/348	4/10057	0.13141	0.504817	ENSGALG00000011238	1
BP	GO:0061356	regulation of Wnt protein secretion	1/348	4/10057	0.13141	0.504817	ENSGALG00000011238	1
BP	GO:0061470	T follicular helper cell differentiation	1/348	4/10057	0.13141	0.504817	ENSGALG00000007769	1
BP	GO:0061626	pharyngeal arch artery morphogenesis	1/348	4/10057	0.13141	0.504817	ENSGALG00000008459	1
BP	GO:0070316	regulation of G0 to G1 transition	1/348	4/10057	0.13141	0.504817	ENSGALG00000001419	1
BP	GO:0070424	regulation of nucleotide-binding oligomerization domain containing signaling pathway	1/348	4/10057	0.13141	0.504817	ENSGALG00000014773	1
BP	GO:0070432	regulation of nucleotide-binding oligomerization domain containing 2 signaling pathway	1/348	4/10057	0.13141	0.504817	ENSGALG00000014773	1
BP	GO:0070572	positive regulation of neuron projection regeneration	1/348	4/10057	0.13141	0.504817	ENSGALG00000012865	1
BP	GO:0071205	protein localization to juxtaparanode region of axon	1/348	4/10057	0.13141	0.504817	ENSGALG00000038678	1
BP	GO:0071313	cellular response to caffeine	1/348	4/10057	0.13141	0.504817	ENSGALG00000010812	1
BP	GO:0071372	cellular response to follicle-stimulating hormone stimulus	1/348	4/10057	0.13141	0.504817	ENSGALG00000011680	1
BP	GO:0071500	cellular response to nitrosative stress	1/348	4/10057	0.13141	0.504817	ENSGALG00000017159	1
BP	GO:0071638	negative regulation of monocyte chemotactic protein-1 production	1/348	4/10057	0.13141	0.504817	ENSGALG00000014773	1
BP	GO:0071803	positive regulation of podosome assembly	1/348	4/10057	0.13141	0.504817	ENSGALG00000039099	1
BP	GO:0071847	TNFSF11-mediated signaling pathway	1/348	4/10057	0.13141	0.504817	ENSGALG00000026163	1
BP	GO:0072257	metanephric nephron tubule epithelial cell differentiation	1/348	4/10057	0.13141	0.504817	ENSGALG00000010412	1
BP	GO:0072284	metanephric S-shaped body morphogenesis	1/348	4/10057	0.13141	0.504817	ENSGALG00000012115	1
BP	GO:0072307	regulation of metanephric nephron tubule epithelial cell differentiation	1/348	4/10057	0.13141	0.504817	ENSGALG00000010412	1
BP	GO:0090241	negative regulation of histone H4 acetylation	1/348	4/10057	0.13141	0.504817	ENSGALG00000039942	1
BP	GO:1900038	negative regulation of cellular response to hypoxia	1/348	4/10057	0.13141	0.504817	ENSGALG00000008663	1
BP	GO:1900747	negative regulation of vascular endothelial growth factor signaling pathway	1/348	4/10057	0.13141	0.504817	ENSGALG00000001419	1
BP	GO:1900748	positive regulation of vascular endothelial growth factor signaling pathway	1/348	4/10057	0.13141	0.504817	ENSGALG00000011623	1
BP	GO:1901299	negative regulation of hydrogen peroxide-mediated programmed cell death	1/348	4/10057	0.13141	0.504817	ENSGALG00000036883	1
BP	GO:1902548	negative regulation of cellular response to vascular endothelial growth factor stimulus	1/348	4/10057	0.13141	0.504817	ENSGALG00000001419	1
BP	GO:1902959	regulation of aspartic-type endopeptidase activity involved in amyloid precursor protein catabolic process	1/348	4/10057	0.13141	0.504817	ENSGALG00000006598	1
BP	GO:1902965	regulation of protein localization to early endosome	1/348	4/10057	0.13141	0.504817	ENSGALG00000006598	1
BP	GO:1902966	positive regulation of protein localization to early endosome	1/348	4/10057	0.13141	0.504817	ENSGALG00000006598	1
BP	GO:1903012	positive regulation of bone development	1/348	4/10057	0.13141	0.504817	ENSGALG00000026163	1
BP	GO:1904683	regulation of metalloendopeptidase activity	1/348	4/10057	0.13141	0.504817	ENSGALG00000006598	1
BP	GO:1905049	negative regulation of metallopeptidase activity	1/348	4/10057	0.13141	0.504817	ENSGALG00000006598	1
BP	GO:1905245	regulation of aspartic-type peptidase activity	1/348	4/10057	0.13141	0.504817	ENSGALG00000006598	1
BP	GO:1905880	negative regulation of oogenesis	1/348	4/10057	0.13141	0.504817	ENSGALG00000026811	1
BP	GO:1905881	positive regulation of oogenesis	1/348	4/10057	0.13141	0.504817	ENSGALG00000011982	1
BP	GO:1990504	dense core granule exocytosis	1/348	4/10057	0.13141	0.504817	ENSGALG00000007268	1
BP	GO:2000193	positive regulation of fatty acid transport	1/348	4/10057	0.13141	0.504817	ENSGALG00000026163	1
BP	GO:2000615	regulation of histone H3-K9 acetylation	1/348	4/10057	0.13141	0.504817	ENSGALG00000042418	1
BP	GO:2000766	negative regulation of cytoplasmic translation	1/348	4/10057	0.13141	0.504817	ENSGALG00000014516	1
BP	GO:2000781	positive regulation of double-strand break repair	1/348	4/10057	0.13141	0.504817	ENSGALG00000012484	1
BP	GO:2001256	regulation of store-operated calcium entry	1/348	4/10057	0.13141	0.504817	ENSGALG00000014813	1
BP	GO:0008016	regulation of heart contraction	6/348	100/10057	0.132605	0.508232	ENSGALG00000032247/ENSGALG00000010005/ENSGALG00000011982/ENSGALG00000012200/ENSGALG00000013022/ENSGALG00000010812	6
BP	GO:0001701	in utero embryonic development	5/348	78/10057	0.132726	0.508232	ENSGALG00000042607/ENSGALG00000010005/ENSGALG00000007769/ENSGALG00000041989/ENSGALG00000031890	5
BP	GO:0045667	regulation of osteoblast differentiation	5/348	78/10057	0.132726	0.508232	ENSGALG00000003081/ENSGALG00000014686/ENSGALG00000040276/ENSGALG00000008459/ENSGALG00000031741	5
BP	GO:0045786	negative regulation of cell cycle	13/348	266/10057	0.13281	0.508232	ENSGALG00000004082/ENSGALG00000010160/ENSGALG00000017159/ENSGALG00000000220/ENSGALG00000009287/ENSGALG00000002469/ENSGALG00000031524/ENSGALG00000035281/ENSGALG00000013793/ENSGALG00000004224/ENSGALG00000001419/ENSGALG00000005710/ENSGALG00000042418	13
BP	GO:0002697	regulation of immune effector process	8/348	146/10057	0.133631	0.510881	ENSGALG00000000273/ENSGALG00000007769/ENSGALG00000026811/ENSGALG00000036490/ENSGALG00000030691/ENSGALG00000012484/ENSGALG00000037805/ENSGALG00000021611	8
BP	GO:0002027	regulation of heart rate	4/348	57/10057	0.134121	0.51179	ENSGALG00000010005/ENSGALG00000012200/ENSGALG00000013022/ENSGALG00000010812	4
BP	GO:0021953	central nervous system neuron differentiation	7/348	123/10057	0.134126	0.51179	ENSGALG00000006488/ENSGALG00000003759/ENSGALG00000002789/ENSGALG00000012594/ENSGALG00000003126/ENSGALG00000034967/ENSGALG00000031741	7
BP	GO:0002011	morphogenesis of an epithelial sheet	3/348	37/10057	0.135115	0.514082	ENSGALG00000015377/ENSGALG00000031741/ENSGALG00000007254	3
BP	GO:0043242	negative regulation of protein complex disassembly	3/348	37/10057	0.135115	0.514082	ENSGALG00000004710/ENSGALG00000000220/ENSGALG00000013605	3
BP	GO:1901880	negative regulation of protein depolymerization	3/348	37/10057	0.135115	0.514082	ENSGALG00000004710/ENSGALG00000000220/ENSGALG00000013605	3
BP	GO:0045787	positive regulation of cell cycle	10/348	194/10057	0.135773	0.514249	ENSGALG00000034572/ENSGALG00000004710/ENSGALG00000010160/ENSGALG00000026811/ENSGALG00000002469/ENSGALG00000031524/ENSGALG00000034967/ENSGALG00000001419/ENSGALG00000002175/ENSGALG00000004796	10
BP	GO:0055065	metal ion homeostasis	14/348	292/10057	0.136136	0.514249	ENSGALG00000010975/ENSGALG00000032247/ENSGALG00000014071/ENSGALG00000014144/ENSGALG00000030908/ENSGALG00000010005/ENSGALG00000026163/ENSGALG00000016817/ENSGALG00000009932/ENSGALG00000001774/ENSGALG00000013022/ENSGALG00000010812/ENSGALG00000005505/ENSGALG00000006979	14
BP	GO:0002757	immune response-activating signal transduction	8/348	147/10057	0.137355	0.514249	ENSGALG00000012973/ENSGALG00000026811/ENSGALG00000011248/ENSGALG00000001419/ENSGALG00000014773/ENSGALG00000021611/ENSGALG00000012865/ENSGALG00000006979	8
BP	GO:0002429	immune response-activating cell surface receptor signaling pathway	5/348	79/10057	0.137948	0.514249	ENSGALG00000026811/ENSGALG00000011248/ENSGALG00000021611/ENSGALG00000012865/ENSGALG00000006979	5
BP	GO:0015718	monocarboxylic acid transport	5/348	79/10057	0.137948	0.514249	ENSGALG00000015111/ENSGALG00000015040/ENSGALG00000006871/ENSGALG00000026163/ENSGALG00000005065	5
BP	GO:0030177	positive regulation of Wnt signaling pathway	5/348	79/10057	0.137948	0.514249	ENSGALG00000042607/ENSGALG00000010158/ENSGALG00000002469/ENSGALG00000011238/ENSGALG00000015078	5
BP	GO:0051896	regulation of protein kinase B signaling	5/348	79/10057	0.137948	0.514249	ENSGALG00000012594/ENSGALG00000026163/ENSGALG00000031741/ENSGALG00000012888/ENSGALG00000009096	5
BP	GO:0007281	germ cell development	7/348	124/10057	0.138221	0.514249	ENSGALG00000010160/ENSGALG00000017159/ENSGALG00000012808/ENSGALG00000026811/ENSGALG00000011982/ENSGALG00000012618/ENSGALG00000011560	7
BP	GO:0045930	negative regulation of mitotic cell cycle	7/348	124/10057	0.138221	0.514249	ENSGALG00000017159/ENSGALG00000009287/ENSGALG00000002469/ENSGALG00000031524/ENSGALG00000004224/ENSGALG00000005710/ENSGALG00000042418	7
BP	GO:0071375	cellular response to peptide hormone stimulus	7/348	124/10057	0.138221	0.514249	ENSGALG00000004974/ENSGALG00000010158/ENSGALG00000000273/ENSGALG00000014516/ENSGALG00000002016/ENSGALG00000031741/ENSGALG00000020703	7
BP	GO:0002639	positive regulation of immunoglobulin production	2/348	19/10057	0.138909	0.514249	ENSGALG00000007769/ENSGALG00000012484	2
BP	GO:0006911	phagocytosis, engulfment	2/348	19/10057	0.138909	0.514249	ENSGALG00000007254/ENSGALG00000004796	2
BP	GO:0008608	attachment of spindle microtubules to kinetochore	2/348	19/10057	0.138909	0.514249	ENSGALG00000004224/ENSGALG00000004796	2
BP	GO:0010259	multicellular organism aging	2/348	19/10057	0.138909	0.514249	ENSGALG00000017159/ENSGALG00000038924	2
BP	GO:0010573	vascular endothelial growth factor production	2/348	19/10057	0.138909	0.514249	ENSGALG00000003759/ENSGALG00000011623	2
BP	GO:0010611	regulation of cardiac muscle hypertrophy	2/348	19/10057	0.138909	0.514249	ENSGALG00000008349/ENSGALG00000011982	2
BP	GO:0010762	regulation of fibroblast migration	2/348	19/10057	0.138909	0.514249	ENSGALG00000000273/ENSGALG00000012865	2
BP	GO:0021801	cerebral cortex radial glia guided migration	2/348	19/10057	0.138909	0.514249	ENSGALG00000031741/ENSGALG00000001419	2
BP	GO:0022030	telencephalon glial cell migration	2/348	19/10057	0.138909	0.514249	ENSGALG00000031741/ENSGALG00000001419	2
BP	GO:0035307	positive regulation of protein dephosphorylation	2/348	19/10057	0.138909	0.514249	ENSGALG00000002016/ENSGALG00000006979	2
BP	GO:0038084	vascular endothelial growth factor signaling pathway	2/348	19/10057	0.138909	0.514249	ENSGALG00000011623/ENSGALG00000001419	2
BP	GO:0038179	neurotrophin signaling pathway	2/348	19/10057	0.138909	0.514249	ENSGALG00000033572/ENSGALG00000012594	2
BP	GO:0050850	positive regulation of calcium-mediated signaling	2/348	19/10057	0.138909	0.514249	ENSGALG00000008349/ENSGALG00000006979	2
BP	GO:0070570	regulation of neuron projection regeneration	2/348	19/10057	0.138909	0.514249	ENSGALG00000016885/ENSGALG00000012865	2
BP	GO:0071173	spindle assembly checkpoint	2/348	19/10057	0.138909	0.514249	ENSGALG00000017159/ENSGALG00000004224	2
BP	GO:0071364	cellular response to epidermal growth factor stimulus	2/348	19/10057	0.138909	0.514249	ENSGALG00000003126/ENSGALG00000030162	2
BP	GO:0086004	regulation of cardiac muscle cell contraction	2/348	19/10057	0.138909	0.514249	ENSGALG00000013022/ENSGALG00000010812	2
BP	GO:1902745	positive regulation of lamellipodium organization	2/348	19/10057	0.138909	0.514249	ENSGALG00000013605/ENSGALG00000004796	2
BP	GO:2000816	negative regulation of mitotic sister chromatid separation	2/348	19/10057	0.138909	0.514249	ENSGALG00000017159/ENSGALG00000004224	2
BP	GO:0048534	hematopoietic or lymphoid organ development	21/348	471/10057	0.139782	0.516998	ENSGALG00000004974/ENSGALG00000004710/ENSGALG00000003759/ENSGALG00000010005/ENSGALG00000017159/ENSGALG00000007769/ENSGALG00000015959/ENSGALG00000026811/ENSGALG00000026163/ENSGALG00000011248/ENSGALG00000040276/ENSGALG00000002469/ENSGALG00000003641/ENSGALG00000008206/ENSGALG00000004161/ENSGALG00000004224/ENSGALG00000037805/ENSGALG00000016329/ENSGALG00000043243/ENSGALG00000012865/ENSGALG00000003169	21
BP	GO:0051651	maintenance of location in cell	4/348	58/10057	0.140383	0.517202	ENSGALG00000006598/ENSGALG00000003498/ENSGALG00000010536/ENSGALG00000007721	4
BP	GO:0008285	negative regulation of cell proliferation	16/348	344/10057	0.140945	0.517202	ENSGALG00000004974/ENSGALG00000042400/ENSGALG00000010164/ENSGALG00000017159/ENSGALG00000000220/ENSGALG00000003126/ENSGALG00000011982/ENSGALG00000008663/ENSGALG00000008459/ENSGALG00000002469/ENSGALG00000031524/ENSGALG00000012115/ENSGALG00000008206/ENSGALG00000004224/ENSGALG00000001419/ENSGALG00000000208	16
BP	GO:0016055	Wnt signaling pathway	12/348	245/10057	0.142976	0.517202	ENSGALG00000042607/ENSGALG00000006488/ENSGALG00000010158/ENSGALG00000010412/ENSGALG00000000220/ENSGALG00000002469/ENSGALG00000001419/ENSGALG00000010812/ENSGALG00000011238/ENSGALG00000015078/ENSGALG00000000208/ENSGALG00000004796	12
BP	GO:0002067	glandular epithelial cell differentiation	3/348	38/10057	0.143159	0.517202	ENSGALG00000010179/ENSGALG00000007769/ENSGALG00000013793	3
BP	GO:0002200	somatic diversification of immune receptors	3/348	38/10057	0.143159	0.517202	ENSGALG00000017159/ENSGALG00000007769/ENSGALG00000012484	3
BP	GO:0030512	negative regulation of transforming growth factor beta receptor signaling pathway	3/348	38/10057	0.143159	0.517202	ENSGALG00000036728/ENSGALG00000009873/ENSGALG00000014686	3
BP	GO:0032945	negative regulation of mononuclear cell proliferation	3/348	38/10057	0.143159	0.517202	ENSGALG00000017159/ENSGALG00000011982/ENSGALG00000004224	3
BP	GO:0050672	negative regulation of lymphocyte proliferation	3/348	38/10057	0.143159	0.517202	ENSGALG00000017159/ENSGALG00000011982/ENSGALG00000004224	3
BP	GO:0051893	regulation of focal adhesion assembly	3/348	38/10057	0.143159	0.517202	ENSGALG00000005295/ENSGALG00000015377/ENSGALG00000031741	3
BP	GO:0055117	regulation of cardiac muscle contraction	3/348	38/10057	0.143159	0.517202	ENSGALG00000011982/ENSGALG00000013022/ENSGALG00000010812	3
BP	GO:0090109	regulation of cell-substrate junction assembly	3/348	38/10057	0.143159	0.517202	ENSGALG00000005295/ENSGALG00000015377/ENSGALG00000031741	3
BP	GO:0008643	carbohydrate transport	5/348	80/10057	0.143259	0.517202	ENSGALG00000015035/ENSGALG00000033572/ENSGALG00000037603/ENSGALG00000014971/ENSGALG00000012865	5
BP	GO:0010594	regulation of endothelial cell migration	5/348	80/10057	0.143259	0.517202	ENSGALG00000004974/ENSGALG00000005295/ENSGALG00000008459/ENSGALG00000036883/ENSGALG00000001419	5
BP	GO:0046631	alpha-beta T cell activation	4/348	59/10057	0.146759	0.517202	ENSGALG00000003759/ENSGALG00000007769/ENSGALG00000026811/ENSGALG00000012865	4
BP	GO:0051092	positive regulation of NF-kappaB transcription factor activity	4/348	59/10057	0.146759	0.517202	ENSGALG00000000273/ENSGALG00000026163/ENSGALG00000013793/ENSGALG00000006655	4
BP	GO:0001667	ameboidal-type cell migration	11/348	222/10057	0.147702	0.517202	ENSGALG00000004974/ENSGALG00000000273/ENSGALG00000003126/ENSGALG00000005295/ENSGALG00000008459/ENSGALG00000036883/ENSGALG00000031741/ENSGALG00000001419/ENSGALG00000000208/ENSGALG00000011209/ENSGALG00000012865	11
BP	GO:0002285	lymphocyte activation involved in immune response	5/348	81/10057	0.148657	0.517202	ENSGALG00000003759/ENSGALG00000007769/ENSGALG00000026811/ENSGALG00000011248/ENSGALG00000012484	5
BP	GO:0016202	regulation of striated muscle tissue development	5/348	81/10057	0.148657	0.517202	ENSGALG00000034325/ENSGALG00000007769/ENSGALG00000003126/ENSGALG00000031890/ENSGALG00000009096	5
BP	GO:0043433	negative regulation of sequence-specific DNA binding transcription factor activity	5/348	81/10057	0.148657	0.517202	ENSGALG00000012973/ENSGALG00000007750/ENSGALG00000007307/ENSGALG00000001419/ENSGALG00000014773	5
BP	GO:0090316	positive regulation of intracellular protein transport	8/348	150/10057	0.148838	0.517202	ENSGALG00000006598/ENSGALG00000010158/ENSGALG00000041687/ENSGALG00000003126/ENSGALG00000005295/ENSGALG00000002016/ENSGALG00000030988/ENSGALG00000006979	8
BP	GO:0198738	cell-cell signaling by wnt	12/348	247/10057	0.148921	0.517202	ENSGALG00000042607/ENSGALG00000006488/ENSGALG00000010158/ENSGALG00000010412/ENSGALG00000000220/ENSGALG00000002469/ENSGALG00000001419/ENSGALG00000010812/ENSGALG00000011238/ENSGALG00000015078/ENSGALG00000000208/ENSGALG00000004796	12
BP	GO:0002279	mast cell activation involved in immune response	2/348	20/10057	0.150982	0.517202	ENSGALG00000000273/ENSGALG00000021611	2
BP	GO:0002886	regulation of myeloid leukocyte mediated immunity	2/348	20/10057	0.150982	0.517202	ENSGALG00000000273/ENSGALG00000021611	2
BP	GO:0010390	histone monoubiquitination	2/348	20/10057	0.150982	0.517202	ENSGALG00000002469/ENSGALG00000035281	2
BP	GO:0014743	regulation of muscle hypertrophy	2/348	20/10057	0.150982	0.517202	ENSGALG00000008349/ENSGALG00000011982	2
BP	GO:0021680	cerebellar Purkinje cell layer development	2/348	20/10057	0.150982	0.517202	ENSGALG00000003759/ENSGALG00000002175	2
BP	GO:0032964	collagen biosynthetic process	2/348	20/10057	0.150982	0.517202	ENSGALG00000003081/ENSGALG00000011623	2
BP	GO:0043303	mast cell degranulation	2/348	20/10057	0.150982	0.517202	ENSGALG00000000273/ENSGALG00000021611	2
BP	GO:0060037	pharyngeal system development	2/348	20/10057	0.150982	0.517202	ENSGALG00000001264/ENSGALG00000008459	2
BP	GO:0097300	programmed necrotic cell death	2/348	20/10057	0.150982	0.517202	ENSGALG00000013892/ENSGALG00000031890	2
BP	GO:1900744	regulation of p38MAPK cascade	2/348	20/10057	0.150982	0.517202	ENSGALG00000001419/ENSGALG00000012888	2
BP	GO:1902100	negative regulation of metaphase/anaphase transition of cell cycle	2/348	20/10057	0.150982	0.517202	ENSGALG00000017159/ENSGALG00000004224	2
BP	GO:1903432	regulation of TORC1 signaling	2/348	20/10057	0.150982	0.517202	ENSGALG00000017159/ENSGALG00000037603	2
BP	GO:1905953	negative regulation of lipid localization	2/348	20/10057	0.150982	0.517202	ENSGALG00000004974/ENSGALG00000041687	2
BP	GO:0019915	lipid storage	3/348	39/10057	0.151359	0.517202	ENSGALG00000004974/ENSGALG00000041687/ENSGALG00000040418	3
BP	GO:0032411	positive regulation of transporter activity	3/348	39/10057	0.151359	0.517202	ENSGALG00000008206/ENSGALG00000002016/ENSGALG00000010812	3
BP	GO:0043407	negative regulation of MAP kinase activity	3/348	39/10057	0.151359	0.517202	ENSGALG00000006598/ENSGALG00000002016/ENSGALG00000001419	3
BP	GO:0070664	negative regulation of leukocyte proliferation	3/348	39/10057	0.151359	0.517202	ENSGALG00000017159/ENSGALG00000011982/ENSGALG00000004224	3
BP	GO:1903845	negative regulation of cellular response to transforming growth factor beta stimulus	3/348	39/10057	0.151359	0.517202	ENSGALG00000036728/ENSGALG00000009873/ENSGALG00000014686	3
BP	GO:0048545	response to steroid hormone	8/348	151/10057	0.152767	0.517202	ENSGALG00000002182/ENSGALG00000004974/ENSGALG00000032247/ENSGALG00000012973/ENSGALG00000003759/ENSGALG00000011327/ENSGALG00000027907/ENSGALG00000013793	8
BP	GO:0042100	B cell proliferation	4/348	60/10057	0.153246	0.517202	ENSGALG00000017159/ENSGALG00000026811/ENSGALG00000011248/ENSGALG00000002016	4
BP	GO:0032844	regulation of homeostatic process	12/348	249/10057	0.154994	0.517202	ENSGALG00000016633/ENSGALG00000011680/ENSGALG00000014071/ENSGALG00000041687/ENSGALG00000003759/ENSGALG00000014144/ENSGALG00000017159/ENSGALG00000015959/ENSGALG00000026163/ENSGALG00000016817/ENSGALG00000010812/ENSGALG00000005505	12
BP	GO:0001818	negative regulation of cytokine production	6/348	105/10057	0.156071	0.517202	ENSGALG00000016720/ENSGALG00000045196/ENSGALG00000030691/ENSGALG00000007845/ENSGALG00000014773/ENSGALG00000021611	6
BP	GO:0010631	epithelial cell migration	8/348	152/10057	0.156746	0.517202	ENSGALG00000004974/ENSGALG00000005295/ENSGALG00000008459/ENSGALG00000036883/ENSGALG00000031741/ENSGALG00000001419/ENSGALG00000000208/ENSGALG00000011209	8
BP	GO:0002253	activation of immune response	9/348	176/10057	0.156764	0.517202	ENSGALG00000012973/ENSGALG00000017142/ENSGALG00000026811/ENSGALG00000011248/ENSGALG00000001419/ENSGALG00000014773/ENSGALG00000021611/ENSGALG00000012865/ENSGALG00000006979	9
BP	GO:0006935	chemotaxis	14/348	300/10057	0.157823	0.517202	ENSGALG00000001264/ENSGALG00000008263/ENSGALG00000006488/ENSGALG00000011680/ENSGALG00000000273/ENSGALG00000044675/ENSGALG00000007769/ENSGALG00000026163/ENSGALG00000008459/ENSGALG00000036883/ENSGALG00000001774/ENSGALG00000002016/ENSGALG00000037805/ENSGALG00000005505	14
BP	GO:0002684	positive regulation of immune system process	18/348	402/10057	0.158157	0.517202	ENSGALG00000012973/ENSGALG00000000273/ENSGALG00000017142/ENSGALG00000007769/ENSGALG00000015959/ENSGALG00000026811/ENSGALG00000026163/ENSGALG00000011248/ENSGALG00000036490/ENSGALG00000008206/ENSGALG00000001419/ENSGALG00000012484/ENSGALG00000037805/ENSGALG00000005505/ENSGALG00000014773/ENSGALG00000021611/ENSGALG00000012865/ENSGALG00000006979	18
BP	GO:0033993	response to lipid	16/348	351/10057	0.158646	0.517202	ENSGALG00000002182/ENSGALG00000004974/ENSGALG00000032247/ENSGALG00000011680/ENSGALG00000012973/ENSGALG00000000273/ENSGALG00000003759/ENSGALG00000040418/ENSGALG00000002469/ENSGALG00000011327/ENSGALG00000027907/ENSGALG00000013793/ENSGALG00000008206/ENSGALG00000012200/ENSGALG00000001419/ENSGALG00000014773	16
BP	GO:0006898	receptor-mediated endocytosis	7/348	129/10057	0.159586	0.517202	ENSGALG00000030904/ENSGALG00000015959/ENSGALG00000011251/ENSGALG00000029652/ENSGALG00000001157/ENSGALG00000021611/ENSGALG00000038913	7
BP	GO:0006637	acyl-CoA metabolic process	3/348	40/10057	0.159704	0.517202	ENSGALG00000040418/ENSGALG00000012131/ENSGALG00000017291	3
BP	GO:0035383	thioester metabolic process	3/348	40/10057	0.159704	0.517202	ENSGALG00000040418/ENSGALG00000012131/ENSGALG00000017291	3
BP	GO:0045844	positive regulation of striated muscle tissue development	3/348	40/10057	0.159704	0.517202	ENSGALG00000007769/ENSGALG00000003126/ENSGALG00000009096	3
BP	GO:0048636	positive regulation of muscle organ development	3/348	40/10057	0.159704	0.517202	ENSGALG00000007769/ENSGALG00000003126/ENSGALG00000009096	3
BP	GO:0060350	endochondral bone morphogenesis	3/348	40/10057	0.159704	0.517202	ENSGALG00000034572/ENSGALG00000040276/ENSGALG00000008459	3
BP	GO:0022408	negative regulation of cell-cell adhesion	5/348	83/10057	0.159706	0.517202	ENSGALG00000011982/ENSGALG00000034188/ENSGALG00000002016/ENSGALG00000004224/ENSGALG00000031741	5
BP	GO:0048634	regulation of muscle organ development	5/348	83/10057	0.159706	0.517202	ENSGALG00000034325/ENSGALG00000007769/ENSGALG00000003126/ENSGALG00000031890/ENSGALG00000009096	5
BP	GO:0048771	tissue remodeling	5/348	83/10057	0.159706	0.517202	ENSGALG00000042607/ENSGALG00000003081/ENSGALG00000010005/ENSGALG00000026163/ENSGALG00000008459	5
BP	GO:0007127	meiosis I	4/348	61/10057	0.15984	0.517202	ENSGALG00000009873/ENSGALG00000010160/ENSGALG00000017159/ENSGALG00000009491	4
BP	GO:0032368	regulation of lipid transport	4/348	61/10057	0.15984	0.517202	ENSGALG00000041687/ENSGALG00000026163/ENSGALG00000017106/ENSGALG00000002016	4
BP	GO:0045778	positive regulation of ossification	4/348	61/10057	0.15984	0.517202	ENSGALG00000003081/ENSGALG00000014686/ENSGALG00000040276/ENSGALG00000008459	4
BP	GO:2000045	regulation of G1/S transition of mitotic cell cycle	4/348	61/10057	0.15984	0.517202	ENSGALG00000002469/ENSGALG00000031524/ENSGALG00000005710/ENSGALG00000002175	4
BP	GO:0042330	taxis	14/348	301/10057	0.160656	0.517202	ENSGALG00000001264/ENSGALG00000008263/ENSGALG00000006488/ENSGALG00000011680/ENSGALG00000000273/ENSGALG00000044675/ENSGALG00000007769/ENSGALG00000026163/ENSGALG00000008459/ENSGALG00000036883/ENSGALG00000001774/ENSGALG00000002016/ENSGALG00000037805/ENSGALG00000005505	14
BP	GO:0032102	negative regulation of response to external stimulus	8/348	153/10057	0.160773	0.517202	ENSGALG00000006488/ENSGALG00000003759/ENSGALG00000042400/ENSGALG00000015377/ENSGALG00000002016/ENSGALG00000030691/ENSGALG00000037805/ENSGALG00000021611	8
BP	GO:0043542	endothelial cell migration	6/348	106/10057	0.160971	0.517202	ENSGALG00000004974/ENSGALG00000005295/ENSGALG00000008459/ENSGALG00000036883/ENSGALG00000031741/ENSGALG00000001419	6
BP	GO:0070507	regulation of microtubule cytoskeleton organization	6/348	106/10057	0.160971	0.517202	ENSGALG00000034572/ENSGALG00000000220/ENSGALG00000036883/ENSGALG00000015377/ENSGALG00000042418/ENSGALG00000045606	6
BP	GO:0000491	small nucleolar ribonucleoprotein complex assembly	1/348	5/10057	0.161477	0.517202	ENSGALG00000007798	1
BP	GO:0001660	fever generation	1/348	5/10057	0.161477	0.517202	ENSGALG00000026163	1
BP	GO:0001781	neutrophil apoptotic process	1/348	5/10057	0.161477	0.517202	ENSGALG00000005505	1
BP	GO:0002158	osteoclast proliferation	1/348	5/10057	0.161477	0.517202	ENSGALG00000026163	1
BP	GO:0002431	Fc receptor mediated stimulatory signaling pathway	1/348	5/10057	0.161477	0.517202	ENSGALG00000021611	1
BP	GO:0002887	negative regulation of myeloid leukocyte mediated immunity	1/348	5/10057	0.161477	0.517202	ENSGALG00000021611	1
BP	GO:0003186	tricuspid valve morphogenesis	1/348	5/10057	0.161477	0.517202	ENSGALG00000008459	1
BP	GO:0003433	chondrocyte development involved in endochondral bone morphogenesis	1/348	5/10057	0.161477	0.517202	ENSGALG00000034572	1
BP	GO:0005513	detection of calcium ion	1/348	5/10057	0.161477	0.517202	ENSGALG00000010812	1
BP	GO:0006283	transcription-coupled nucleotide-excision repair	1/348	5/10057	0.161477	0.517202	ENSGALG00000007307	1
BP	GO:0006526	arginine biosynthetic process	1/348	5/10057	0.161477	0.517202	ENSGALG00000016524	1
BP	GO:0007028	cytoplasm organization	1/348	5/10057	0.161477	0.517202	ENSGALG00000041989	1
BP	GO:0007217	tachykinin receptor signaling pathway	1/348	5/10057	0.161477	0.517202	ENSGALG00000009403	1
BP	GO:0009081	branched-chain amino acid metabolic process	1/348	5/10057	0.161477	0.517202	ENSGALG00000040702	1
BP	GO:0009396	folic acid-containing compound biosynthetic process	1/348	5/10057	0.161477	0.517202	ENSGALG00000012200	1
BP	GO:0010745	negative regulation of macrophage derived foam cell differentiation	1/348	5/10057	0.161477	0.517202	ENSGALG00000004974	1
BP	GO:0015712	hexose phosphate transport	1/348	5/10057	0.161477	0.517202	ENSGALG00000035842	1
BP	GO:0015760	glucose-6-phosphate transport	1/348	5/10057	0.161477	0.517202	ENSGALG00000035842	1
BP	GO:0021860	pyramidal neuron development	1/348	5/10057	0.161477	0.517202	ENSGALG00000031741	1
BP	GO:0030321	transepithelial chloride transport	1/348	5/10057	0.161477	0.517202	ENSGALG00000014690	1
BP	GO:0031000	response to caffeine	1/348	5/10057	0.161477	0.517202	ENSGALG00000010812	1
BP	GO:0031946	regulation of glucocorticoid biosynthetic process	1/348	5/10057	0.161477	0.517202	ENSGALG00000032247	1
BP	GO:0032303	regulation of icosanoid secretion	1/348	5/10057	0.161477	0.517202	ENSGALG00000026163	1
BP	GO:0032310	prostaglandin secretion	1/348	5/10057	0.161477	0.517202	ENSGALG00000026163	1
BP	GO:0032354	response to follicle-stimulating hormone	1/348	5/10057	0.161477	0.517202	ENSGALG00000011680	1
BP	GO:0032372	negative regulation of sterol transport	1/348	5/10057	0.161477	0.517202	ENSGALG00000041687	1
BP	GO:0032375	negative regulation of cholesterol transport	1/348	5/10057	0.161477	0.517202	ENSGALG00000041687	1
BP	GO:0033152	immunoglobulin V(D)J recombination	1/348	5/10057	0.161477	0.517202	ENSGALG00000007769	1
BP	GO:0033504	floor plate development	1/348	5/10057	0.161477	0.517202	ENSGALG00000013102	1
BP	GO:0034398	telomere tethering at nuclear periphery	1/348	5/10057	0.161477	0.517202	ENSGALG00000009873	1
BP	GO:0035338	long-chain fatty-acyl-CoA biosynthetic process	1/348	5/10057	0.161477	0.517202	ENSGALG00000012131	1
BP	GO:0035356	cellular triglyceride homeostasis	1/348	5/10057	0.161477	0.517202	ENSGALG00000040418	1
BP	GO:0035405	histone-threonine phosphorylation	1/348	5/10057	0.161477	0.517202	ENSGALG00000042418	1
BP	GO:0035426	extracellular matrix-cell signaling	1/348	5/10057	0.161477	0.517202	ENSGALG00000000273	1
BP	GO:0036514	dopaminergic neuron axon guidance	1/348	5/10057	0.161477	0.517202	ENSGALG00000006488	1
BP	GO:0038093	Fc receptor signaling pathway	1/348	5/10057	0.161477	0.517202	ENSGALG00000000273	1
BP	GO:0042148	strand invasion	1/348	5/10057	0.161477	0.517202	ENSGALG00000009491	1
BP	GO:0043301	negative regulation of leukocyte degranulation	1/348	5/10057	0.161477	0.517202	ENSGALG00000021611	1
BP	GO:0043569	negative regulation of insulin-like growth factor receptor signaling pathway	1/348	5/10057	0.161477	0.517202	ENSGALG00000007302	1
BP	GO:0044351	macropinocytosis	1/348	5/10057	0.161477	0.517202	ENSGALG00000013605	1
BP	GO:0044821	meiotic telomere tethering at nuclear periphery	1/348	5/10057	0.161477	0.517202	ENSGALG00000009873	1
BP	GO:0045023	G0 to G1 transition	1/348	5/10057	0.161477	0.517202	ENSGALG00000001419	1
BP	GO:0045989	positive regulation of striated muscle contraction	1/348	5/10057	0.161477	0.517202	ENSGALG00000032247	1
BP	GO:0046548	retinal rod cell development	1/348	5/10057	0.161477	0.517202	ENSGALG00000012594	1
BP	GO:0046949	fatty-acyl-CoA biosynthetic process	1/348	5/10057	0.161477	0.517202	ENSGALG00000012131	1
BP	GO:0048143	astrocyte activation	1/348	5/10057	0.161477	0.517202	ENSGALG00000030904	1
BP	GO:0048664	neuron fate determination	1/348	5/10057	0.161477	0.517202	ENSGALG00000004796	1
BP	GO:0050957	equilibrioception	1/348	5/10057	0.161477	0.517202	ENSGALG00000031450	1
BP	GO:0051013	microtubule severing	1/348	5/10057	0.161477	0.517202	ENSGALG00000012378	1
BP	GO:0051415	interphase microtubule nucleation by interphase microtubule organizing center	1/348	5/10057	0.161477	0.517202	ENSGALG00000003526	1
BP	GO:0051574	positive regulation of histone H3-K9 methylation	1/348	5/10057	0.161477	0.517202	ENSGALG00000012484	1
BP	GO:0060481	lobar bronchus epithelium development	1/348	5/10057	0.161477	0.517202	ENSGALG00000007769	1
BP	GO:0060482	lobar bronchus development	1/348	5/10057	0.161477	0.517202	ENSGALG00000007769	1
BP	GO:0060501	positive regulation of epithelial cell proliferation involved in lung morphogenesis	1/348	5/10057	0.161477	0.517202	ENSGALG00000004796	1
BP	GO:0060546	negative regulation of necroptotic process	1/348	5/10057	0.161477	0.517202	ENSGALG00000031890	1
BP	GO:0060547	negative regulation of necrotic cell death	1/348	5/10057	0.161477	0.517202	ENSGALG00000031890	1
BP	GO:0060631	regulation of meiosis I	1/348	5/10057	0.161477	0.517202	ENSGALG00000010160	1
BP	GO:0060896	neural plate pattern specification	1/348	5/10057	0.161477	0.517202	ENSGALG00000017314	1
BP	GO:0061000	negative regulation of dendritic spine development	1/348	5/10057	0.161477	0.517202	ENSGALG00000031487	1
BP	GO:0070050	neuron cellular homeostasis	1/348	5/10057	0.161477	0.517202	ENSGALG00000010879	1
BP	GO:0070197	meiotic attachment of telomere to nuclear envelope	1/348	5/10057	0.161477	0.517202	ENSGALG00000009873	1
BP	GO:0070327	thyroid hormone transport	1/348	5/10057	0.161477	0.517202	ENSGALG00000015040	1
BP	GO:0070831	basement membrane assembly	1/348	5/10057	0.161477	0.517202	ENSGALG00000015377	1
BP	GO:0071415	cellular response to purine-containing compound	1/348	5/10057	0.161477	0.517202	ENSGALG00000010812	1
BP	GO:0071871	response to epinephrine	1/348	5/10057	0.161477	0.517202	ENSGALG00000010812	1
BP	GO:0071872	cellular response to epinephrine stimulus	1/348	5/10057	0.161477	0.517202	ENSGALG00000010812	1
BP	GO:0072050	S-shaped body morphogenesis	1/348	5/10057	0.161477	0.517202	ENSGALG00000012115	1
BP	GO:0090153	regulation of sphingolipid biosynthetic process	1/348	5/10057	0.161477	0.517202	ENSGALG00000002016	1
BP	GO:0090219	negative regulation of lipid kinase activity	1/348	5/10057	0.161477	0.517202	ENSGALG00000001419	1
BP	GO:0090235	regulation of metaphase plate congression	1/348	5/10057	0.161477	0.517202	ENSGALG00000004224	1
BP	GO:0097240	chromosome attachment to the nuclear envelope	1/348	5/10057	0.161477	0.517202	ENSGALG00000009873	1
BP	GO:0097384	cellular lipid biosynthetic process	1/348	5/10057	0.161477	0.517202	ENSGALG00000016665	1
BP	GO:0098735	positive regulation of the force of heart contraction	1/348	5/10057	0.161477	0.517202	ENSGALG00000010812	1
BP	GO:0099550	trans-synaptic signalling, modulating synaptic transmission	1/348	5/10057	0.161477	0.517202	ENSGALG00000012594	1
BP	GO:0099612	protein localization to axon	1/348	5/10057	0.161477	0.517202	ENSGALG00000038678	1
BP	GO:1901298	regulation of hydrogen peroxide-mediated programmed cell death	1/348	5/10057	0.161477	0.517202	ENSGALG00000036883	1
BP	GO:1901894	regulation of calcium-transporting ATPase activity	1/348	5/10057	0.161477	0.517202	ENSGALG00000010812	1
BP	GO:1902946	protein localization to early endosome	1/348	5/10057	0.161477	0.517202	ENSGALG00000006598	1
BP	GO:1902992	negative regulation of amyloid precursor protein catabolic process	1/348	5/10057	0.161477	0.517202	ENSGALG00000006598	1
BP	GO:1903430	negative regulation of cell maturation	1/348	5/10057	0.161477	0.517202	ENSGALG00000026811	1
BP	GO:1903689	regulation of wound healing, spreading of epidermal cells	1/348	5/10057	0.161477	0.517202	ENSGALG00000015377	1
BP	GO:1903799	negative regulation of production of miRNAs involved in gene silencing by miRNA	1/348	5/10057	0.161477	0.517202	ENSGALG00000012973	1
BP	GO:1904321	response to forskolin	1/348	5/10057	0.161477	0.517202	ENSGALG00000011680	1
BP	GO:1904322	cellular response to forskolin	1/348	5/10057	0.161477	0.517202	ENSGALG00000011680	1
BP	GO:1904502	regulation of lipophagy	1/348	5/10057	0.161477	0.517202	ENSGALG00000037603	1
BP	GO:1904504	positive regulation of lipophagy	1/348	5/10057	0.161477	0.517202	ENSGALG00000037603	1
BP	GO:1904938	planar cell polarity pathway involved in axon guidance	1/348	5/10057	0.161477	0.517202	ENSGALG00000006488	1
BP	GO:1905038	regulation of membrane lipid metabolic process	1/348	5/10057	0.161477	0.517202	ENSGALG00000002016	1
BP	GO:1905809	negative regulation of synapse organization	1/348	5/10057	0.161477	0.517202	ENSGALG00000031741	1
BP	GO:2000020	positive regulation of male gonad development	1/348	5/10057	0.161477	0.517202	ENSGALG00000010160	1
BP	GO:2000303	regulation of ceramide biosynthetic process	1/348	5/10057	0.161477	0.517202	ENSGALG00000002016	1
BP	GO:2000323	negative regulation of glucocorticoid receptor signaling pathway	1/348	5/10057	0.161477	0.517202	ENSGALG00000013793	1
BP	GO:2000765	regulation of cytoplasmic translation	1/348	5/10057	0.161477	0.517202	ENSGALG00000014516	1
BP	GO:2001032	regulation of double-strand break repair via nonhomologous end joining	1/348	5/10057	0.161477	0.517202	ENSGALG00000012484	1
BP	GO:2001204	regulation of osteoclast development	1/348	5/10057	0.161477	0.517202	ENSGALG00000026163	1
BP	GO:0001892	embryonic placenta development	2/348	21/10057	0.163252	0.517202	ENSGALG00000042607/ENSGALG00000010005	2
BP	GO:0002448	mast cell mediated immunity	2/348	21/10057	0.163252	0.517202	ENSGALG00000000273/ENSGALG00000021611	2
BP	GO:0006270	DNA replication initiation	2/348	21/10057	0.163252	0.517202	ENSGALG00000016676/ENSGALG00000008175	2
BP	GO:0008045	motor neuron axon guidance	2/348	21/10057	0.163252	0.517202	ENSGALG00000001264/ENSGALG00000007769	2
BP	GO:0010591	regulation of lamellipodium assembly	2/348	21/10057	0.163252	0.517202	ENSGALG00000000273/ENSGALG00000004796	2
BP	GO:0032212	positive regulation of telomere maintenance via telomerase	2/348	21/10057	0.163252	0.517202	ENSGALG00000016633/ENSGALG00000017159	2
BP	GO:0033048	negative regulation of mitotic sister chromatid segregation	2/348	21/10057	0.163252	0.517202	ENSGALG00000017159/ENSGALG00000004224	2
BP	GO:0043300	regulation of leukocyte degranulation	2/348	21/10057	0.163252	0.517202	ENSGALG00000000273/ENSGALG00000021611	2
BP	GO:0044319	wound healing, spreading of cells	2/348	21/10057	0.163252	0.517202	ENSGALG00000015377/ENSGALG00000031741	2
BP	GO:0051443	positive regulation of ubiquitin-protein transferase activity	2/348	21/10057	0.163252	0.517202	ENSGALG00000029145/ENSGALG00000014078	2
BP	GO:0051693	actin filament capping	2/348	21/10057	0.163252	0.517202	ENSGALG00000004710/ENSGALG00000013605	2
BP	GO:0061013	regulation of mRNA catabolic process	2/348	21/10057	0.163252	0.517202	ENSGALG00000001725/ENSGALG00000013911	2
BP	GO:0070849	response to epidermal growth factor	2/348	21/10057	0.163252	0.517202	ENSGALG00000003126/ENSGALG00000030162	2
BP	GO:0072207	metanephric epithelium development	2/348	21/10057	0.163252	0.517202	ENSGALG00000010412/ENSGALG00000012115	2
BP	GO:0090504	epiboly	2/348	21/10057	0.163252	0.517202	ENSGALG00000015377/ENSGALG00000031741	2
BP	GO:0090505	epiboly involved in wound healing	2/348	21/10057	0.163252	0.517202	ENSGALG00000015377/ENSGALG00000031741	2
BP	GO:0098900	regulation of action potential	2/348	21/10057	0.163252	0.517202	ENSGALG00000013022/ENSGALG00000010812	2
BP	GO:1901031	regulation of response to reactive oxygen species	2/348	21/10057	0.163252	0.517202	ENSGALG00000036883/ENSGALG00000012200	2
BP	GO:1903115	regulation of actin filament-based movement	2/348	21/10057	0.163252	0.517202	ENSGALG00000013022/ENSGALG00000010812	2
BP	GO:1905819	negative regulation of chromosome separation	2/348	21/10057	0.163252	0.517202	ENSGALG00000017159/ENSGALG00000004224	2
[truncated: 3,923 more rows]

## Sheet: Table S6
Table S6. KEGG pathway for host genes of all differentially expressed circRNAs in three granulosa cells stage.
ID	Description	GeneRatio	BgRatio	pvalue	padj	geneID	Count
[truncated: 103 more rows]

## Sheet: Table S7
Table S7. Overlapped prediction genes by TargetScan and miRDB
[truncated: 539 more rows]

[truncated: 2 more sheets: Table S8, Table S9]
